# Supplementary material for: Di-μ-thio­cyanato-bis­{[1,2-bis­(diiso­propyl­phosphan­yl)-1,2-dicarba-closo-dodeca­borane]silver(I)}
Source: Acta Crystallogr Sect E Struct Rep Online. 2010 Dec 4;67(Pt 1):m2. doi: 10.1107/S1600536810049263 (PMC3050408; doi:10.1107/S1600536810049263)
Supplement: Supplementary file 1 [file e-67-000m2-sup1.cif]

##############################################################################
###                                                                        ###
###        Electronic paper (Acta Crystallographica Section E)             ###
###                                                                        ###
##############################################################################
#                                                                            #
# This CIF contains the data in a paper accepted for publication in Acta     #
# Crystallographica Section E. It conforms to the requirements of Notes      #
# for Authors for Section E, and has been peer reviewed under the auspices   #
# of the IUCr Commission on Journals.                                        #
#                                                                            #
# Full details of the Crystallographic Information File format               #
# are given in the paper "The Crystallographic Information File (CIF):       #
# a New Standard Archive File for Crystallography" by S. R. Hall, F. H.      #
# Allen and I. D. Brown [Acta Cryst. (1991), A47, 655-685].                  #
#                                                                            #
# The current version of the core CIF dictionary is obtainable from          #
# ftp://ftp.iucr.org/pub/cif_core.dic. The current version number is 2.4.    #
#                                                                            #
# Software is freely available for graphical display of the structure(s) in  #
# this CIF.  For information consult the CIF home page http://www.iucr.org/  #
# cif/home.html                                                              #
#                                                                            #
# This file may be used for bona fide research purposes within the           #
# scientific community so long as proper attribution is given to the journal # 
# article from which it was obtained.                                        #
#                                                                            #
##############################################################################
                                             
data_I
_audit_creation_method     SHELXL-97
_chemical_name_systematic
;
Di-\m-thiocyanato-bis{[1,2-bis(diisopropylphosphanyl)-1,2-dicarba-
<i>closo</i>-dodecaborane]silver(I)}
;
_chemical_name_common     ?
_chemical_formula_moiety     'C30 H76 Ag2 B20 N2 P4 S2'
_chemical_formula_sum     'C30 H76 Ag2 B20 N2 P4 S2'
_chemical_formula_iupac     '[Ag2 (N C S)2 (C14 H38 B10 P2)2]'
_chemical_formula_weight     1084.87
_chemical_melting_point     ?
_symmetry_cell_setting     monoclinic
_symmetry_space_group_name_H-M     'P 21/n'
_symmetry_space_group_name_Hall     '-P 2yn'
loop_
    _symmetry_equiv_pos_as_xyz
    'x, y, z'
    '-x+1/2, y+1/2, -z+1/2'
    '-x, -y, -z'
    'x-1/2, -y-1/2, z-1/2'
_cell_length_a     7.8075(9)
_cell_length_b     34.220(3)
_cell_length_c     10.6886(12)
_cell_angle_alpha     90.00
_cell_angle_beta     110.0740(10)
_cell_angle_gamma     90.00
_cell_volume     2682.2(5)
_cell_formula_units_Z     2
_cell_measurement_reflns_used     3831
_cell_measurement_theta_min     2.35
_cell_measurement_theta_max     25.82
_cell_measurement_temperature     298(2)
_exptl_crystal_description     block
_exptl_crystal_colour     yellow
_exptl_crystal_size_max     0.41
_exptl_crystal_size_mid     0.18
_exptl_crystal_size_min     0.08
_exptl_crystal_density_diffrn     1.343
_exptl_crystal_density_meas     ?
_exptl_crystal_density_method     'not measured'
_exptl_crystal_F_000     1112
_exptl_absorpt_coefficient_mu     0.954
_exptl_absorpt_correction_type     multi-scan
_exptl_absorpt_process_details     '(SADABS; Sheldrick, 1996)'
_exptl_absorpt_correction_T_min     0.6959
_exptl_absorpt_correction_T_max     0.9276
_exptl_special_details
;
;
_diffrn_ambient_temperature     298(2)
_diffrn_radiation_type     MoK\a
_diffrn_radiation_wavelength     0.71073
_diffrn_radiation_source     'fine-focus sealed tube'
_diffrn_radiation_monochromator     graphite
_diffrn_measurement_device_type     'Bruker SMART 1000 CCD'
_diffrn_measurement_method     '\f and \w'
_diffrn_detector_area_resol_mean     ?
_diffrn_reflns_number     13386
_diffrn_reflns_av_R_equivalents     0.0495
_diffrn_reflns_av_sigmaI/netI     0.0642
_diffrn_reflns_theta_min     2.11
_diffrn_reflns_theta_max     25.02
_diffrn_reflns_theta_full     25.02
_diffrn_measured_fraction_theta_max     0.995
_diffrn_measured_fraction_theta_full     0.995
_diffrn_reflns_limit_h_min     -8
_diffrn_reflns_limit_h_max     9
_diffrn_reflns_limit_k_min     -36
_diffrn_reflns_limit_k_max     40
_diffrn_reflns_limit_l_min     -12
_diffrn_reflns_limit_l_max     10
_diffrn_standards_number     .
_diffrn_standards_interval_count     .
_diffrn_standards_interval_time     .
_diffrn_standards_decay_%     .
_reflns_number_total     4714
_reflns_number_gt     3238
_reflns_threshold_expression     I>2sigma(I)
_refine_ls_structure_factor_coef     Fsqd
_refine_ls_matrix_type     full
_refine_ls_R_factor_all     0.0845
_refine_ls_R_factor_gt     0.0522
_refine_ls_wR_factor_gt     0.0874
_refine_ls_wR_factor_ref     0.0989
_refine_ls_goodness_of_fit_ref     1.064
_refine_ls_restrained_S_all     1.068
_refine_ls_number_reflns     4714
_refine_ls_number_parameters     279
_refine_ls_number_restraints     2
_refine_ls_hydrogen_treatment     constr
_refine_ls_weighting_scheme     calc
_refine_ls_weighting_details
         'calc w=1/[\s^2^(Fo^2^)+(0.0185P)^2^+6.4963P] where P=(Fo^2^+2Fc^2^)/3'
_atom_sites_solution_hydrogens     geom
_atom_sites_solution_primary     direct
_atom_sites_solution_secondary     difmap
_refine_ls_shift/su_max     0.001
_refine_ls_shift/su_mean     0.000
_refine_diff_density_max     0.819
_refine_diff_density_min     -0.915
_refine_ls_extinction_method     none
_refine_ls_extinction_coef     ?
loop_
    _atom_type_symbol
    _atom_type_description
    _atom_type_scat_dispersion_real
    _atom_type_scat_dispersion_imag
    _atom_type_scat_source
    'C' 'C' 0.0033 0.0016
                         'International Tables Vol C Tables 4.2.6.8 and 6.1.1.4'
    'H' 'H' 0.0000 0.0000
                         'International Tables Vol C Tables 4.2.6.8 and 6.1.1.4'
    'B' 'B' 0.0013 0.0007
                         'International Tables Vol C Tables 4.2.6.8 and 6.1.1.4'
    'N' 'N' 0.0061 0.0033
                         'International Tables Vol C Tables 4.2.6.8 and 6.1.1.4'
    'S' 'S' 0.1246 0.1234
                         'International Tables Vol C Tables 4.2.6.8 and 6.1.1.4'
    'P' 'P' 0.1023 0.0942
                         'International Tables Vol C Tables 4.2.6.8 and 6.1.1.4'
    'Ag' 'Ag' -0.8971 1.1015
                         'International Tables Vol C Tables 4.2.6.8 and 6.1.1.4'
_computing_data_collection     'SMART (Siemens, 1996)'
_computing_cell_refinement     'SAINT (Siemens, 1996)'
_computing_data_reduction     'SAINT (Siemens, 1996)'
_computing_structure_solution     'SHELXS97 (Sheldrick, 2008)'
_computing_structure_refinement     'SHELXL97 (Sheldrick, 2008)'
_computing_molecular_graphics     'SHELXTL (Sheldrick, 2008)'
_computing_publication_material     'SHELXTL (Sheldrick, 2008)'
loop_
    _atom_site_type_symbol
    _atom_site_label
    _atom_site_fract_x
    _atom_site_fract_y
    _atom_site_fract_z
    _atom_site_U_iso_or_equiv
    _atom_site_adp_type
    _atom_site_calc_flag
    _atom_site_refinement_flags
    _atom_site_occupancy
    _atom_site_disorder_assembly
    _atom_site_disorder_group
    Ag Ag1 0.61123(6) 0.074944(11) 0.96399(4) 0.04357(15) Uani d U 1 . .
    P P1 0.77035(19) 0.13609(4) 1.05474(12) 0.0319(3) Uani d U 1 . .
    P P2 0.62319(19) 0.09058(4) 0.73885(13) 0.0335(3) Uani d U 1 . .
    S S1 0.2929(2) 0.06561(4) 0.9800(2) 0.0638(5) Uani d . 1 . .
    C C2 0.7012(7) 0.14225(13) 0.7460(4) 0.0309(12) Uani d . 1 . .
    N N1 0.7232(7) 0.01564(15) 1.0410(5) 0.0634(16) Uani d . 1 . .
    C C1 0.7792(7) 0.16616(13) 0.9114(5) 0.0311(12) Uani d . 1 . .
    C C3 0.4009(7) 0.08761(15) 0.6024(5) 0.0443(14) Uani d . 1 . .
    H H3A 0.4158 0.0956 0.5187 0.053 Uiso calc R 1 . .
    C C9 1.0151(7) 0.13069(15) 1.1608(5) 0.0398(13) Uani d . 1 . .
    H H9A 1.0841 0.1309 1.0995 0.048 Uiso calc R 1 . .
    B B1 0.5741(8) 0.17712(16) 0.7899(5) 0.0327(14) Uani d . 1 . .
    H H1 0.4439 0.1695 0.8022 0.039 Uiso calc R 1 . .
    B B2 0.9279(8) 0.15162(17) 0.8327(6) 0.0342(14) Uani d . 1 . .
    H H2 1.0248 0.1276 0.8725 0.041 Uiso calc R 1 . .
    C C4 0.7877(8) 0.06395(14) 0.6774(5) 0.0423(14) Uani d . 1 . .
    H H4A 0.9030 0.0783 0.7119 0.051 Uiso calc R 1 . .
    B B3 0.9813(9) 0.19488(18) 0.7612(6) 0.0420(16) Uani d . 1 . .
    H H3 1.1164 0.1997 0.7530 0.050 Uiso calc R 1 . .
    B B4 0.8264(9) 0.16041(18) 0.6591(6) 0.0401(16) Uani d . 1 . .
    H H4 0.8620 0.1431 0.5848 0.048 Uiso calc R 1 . .
    B B5 0.7755(9) 0.21104(18) 0.6369(6) 0.0469(18) Uani d . 1 . .
    H H5 0.7765 0.2270 0.5478 0.056 Uiso calc R 1 . .
    C C10 0.6616(8) 0.16743(16) 1.1476(5) 0.0459(15) Uani d . 1 . .
    H H10A 0.7314 0.1917 1.1744 0.055 Uiso calc R 1 . .
    B B6 0.6018(9) 0.17690(17) 0.6309(6) 0.0371(15) Uani d . 1 . .
    H H6 0.4882 0.1708 0.5381 0.044 Uiso calc R 1 . .
    B B7 0.7247(9) 0.21373(16) 0.8895(6) 0.0379(16) Uani d . 1 . .
    H H7 0.6898 0.2313 0.9636 0.045 Uiso calc R 1 . .
    B B8 0.9487(9) 0.19743(16) 0.9160(6) 0.0370(15) Uani d . 1 . .
    H H8 1.0633 0.2041 1.0077 0.044 Uiso calc R 1 . .
    B B9 0.6147(10) 0.22145(17) 0.7165(6) 0.0440(17) Uani d . 1 . .
    H H9 0.5083 0.2439 0.6792 0.053 Uiso calc R 1 . .
    C C11 0.4625(8) 0.17704(17) 1.0711(6) 0.0542(16) Uani d . 1 . .
    H H11A 0.3993 0.1537 1.0310 0.081 Uiso calc R 1 . .
    H H11B 0.4556 0.1958 1.0029 0.081 Uiso calc R 1 . .
    H H11C 0.4072 0.1877 1.1312 0.081 Uiso calc R 1 . .
    C C5 0.8260(9) 0.02295(16) 0.7408(6) 0.0586(18) Uani d . 1 . .
    H H5A 0.7171 0.0074 0.7089 0.088 Uiso calc R 1 . .
    H H5B 0.8637 0.0253 0.8359 0.088 Uiso calc R 1 . .
    H H5C 0.9209 0.0106 0.7169 0.088 Uiso calc R 1 . .
    B B10 0.8498(9) 0.23347(17) 0.7945(6) 0.0426(17) Uani d . 1 . .
    H H10 0.8978 0.2639 0.8068 0.051 Uiso calc R 1 . .
    C C12 0.6691(9) 0.1440(2) 1.2724(5) 0.069(2) Uani d . 1 . .
    H H12A 0.6220 0.1596 1.3277 0.104 Uiso calc R 1 . .
    H H12B 0.7932 0.1369 1.3213 0.104 Uiso calc R 1 . .
    H H12C 0.5968 0.1207 1.2460 0.104 Uiso calc R 1 . .
    C C6 0.2489(8) 0.11169(17) 0.6243(6) 0.0529(16) Uani d . 1 . .
    H H6A 0.1335 0.1040 0.5607 0.079 Uiso calc R 1 . .
    H H6B 0.2694 0.1389 0.6131 0.079 Uiso calc R 1 . .
    H H6C 0.2481 0.1073 0.7128 0.079 Uiso calc R 1 . .
    C C7 0.3449(9) 0.04416(17) 0.5935(6) 0.0640(19) Uani d . 1 . .
    H H7A 0.3260 0.0366 0.6742 0.096 Uiso calc R 1 . .
    H H7B 0.4397 0.0284 0.5813 0.096 Uiso calc R 1 . .
    H H7C 0.2340 0.0405 0.5193 0.096 Uiso calc R 1 . .
    C C8 0.7401(9) 0.06209(17) 0.5261(6) 0.0611(18) Uani d . 1 . .
    H H8A 0.8417 0.0517 0.5059 0.092 Uiso calc R 1 . .
    H H8B 0.7129 0.0879 0.4894 0.092 Uiso calc R 1 . .
    H H8C 0.6357 0.0455 0.4883 0.092 Uiso calc R 1 . .
    C C13 1.0984(8) 0.16309(17) 1.2634(5) 0.0591(18) Uani d . 1 . .
    H H13A 1.0457 0.1620 1.3324 0.089 Uiso calc R 1 . .
    H H13B 1.0736 0.1881 1.2202 0.089 Uiso calc R 1 . .
    H H13C 1.2278 0.1593 1.3018 0.089 Uiso calc R 1 . .
    C C15 0.7150(8) -0.01747(17) 1.0327(6) 0.0467(15) Uani d . 1 . .
    C C14 1.0478(8) 0.09062(17) 1.2272(6) 0.0565(17) Uani d . 1 . .
    H H14A 1.1762 0.0867 1.2715 0.085 Uiso calc R 1 . .
    H H14B 1.0012 0.0707 1.1608 0.085 Uiso calc R 1 . .
    H H14C 0.9864 0.0892 1.2910 0.085 Uiso calc R 1 . .
loop_
    _atom_site_aniso_label
    _atom_site_aniso_U_11
    _atom_site_aniso_U_22
    _atom_site_aniso_U_33
    _atom_site_aniso_U_12
    _atom_site_aniso_U_13
    _atom_site_aniso_U_23
    Ag1 0.0537(3) 0.0293(2) 0.0454(2) -0.0062(2) 0.0139(2) 0.0046(2)
    P1 0.0414(9) 0.0266(7) 0.0250(7) -0.0005(6) 0.0079(6) 0.0023(5)
    P2 0.0384(9) 0.0254(7) 0.0320(6) -0.0020(6) 0.0060(6) -0.0047(6)
    S1 0.0635(12) 0.0317(9) 0.1096(14) 0.0047(7) 0.0469(11) 0.0074(8)
    C2 0.040(3) 0.023(3) 0.025(3) 0.001(2) 0.005(2) 0.000(2)
    N1 0.051(4) 0.039(3) 0.093(4) 0.003(3) 0.015(3) 0.023(3)
    C1 0.035(3) 0.021(3) 0.032(3) -0.002(2) 0.005(2) 0.001(2)
    C3 0.044(4) 0.039(3) 0.042(3) -0.006(3) 0.005(3) -0.009(3)
    C9 0.039(3) 0.042(3) 0.032(3) -0.001(3) 0.004(3) 0.007(2)
    B1 0.037(4) 0.032(3) 0.025(3) 0.005(3) 0.006(3) 0.002(2)
    B2 0.038(4) 0.029(3) 0.034(3) 0.000(3) 0.011(3) -0.001(3)
    C4 0.050(4) 0.030(3) 0.045(3) -0.001(3) 0.014(3) -0.010(2)
    B3 0.049(4) 0.035(4) 0.045(4) 0.000(3) 0.021(3) 0.006(3)
    B4 0.047(4) 0.043(4) 0.030(3) 0.002(3) 0.012(3) 0.005(3)
    B5 0.057(5) 0.039(4) 0.043(4) -0.002(3) 0.015(3) 0.017(3)
    C10 0.060(4) 0.039(3) 0.036(3) -0.002(3) 0.014(3) -0.004(3)
    B6 0.046(4) 0.035(3) 0.027(3) 0.005(3) 0.008(3) 0.010(3)
    B7 0.054(4) 0.016(3) 0.034(3) 0.007(3) 0.003(3) -0.001(2)
    B8 0.043(4) 0.025(3) 0.039(4) -0.010(3) 0.009(3) 0.001(3)
    B9 0.056(5) 0.026(3) 0.044(4) 0.004(3) 0.011(3) 0.009(3)
    C11 0.064(4) 0.058(4) 0.047(4) 0.007(3) 0.028(3) -0.009(3)
    C5 0.064(5) 0.038(4) 0.069(4) 0.010(3) 0.017(4) -0.006(3)
    B10 0.056(5) 0.022(3) 0.050(4) -0.003(3) 0.019(4) 0.004(3)
    C12 0.088(5) 0.088(5) 0.034(4) 0.016(4) 0.025(4) 0.006(3)
    C6 0.039(4) 0.060(4) 0.053(4) -0.006(3) 0.006(3) -0.005(3)
    C7 0.056(5) 0.058(4) 0.066(4) -0.017(3) 0.006(3) -0.021(3)
    C8 0.081(5) 0.053(4) 0.056(4) -0.006(3) 0.032(4) -0.015(3)
    C13 0.057(4) 0.058(4) 0.045(4) -0.017(3) -0.005(3) 0.001(3)
    C15 0.039(4) 0.046(4) 0.058(4) 0.006(3) 0.020(3) 0.026(3)
    C14 0.059(4) 0.055(4) 0.044(4) 0.006(3) 0.004(3) 0.017(3)
loop_
    _geom_bond_atom_site_label_1
    _geom_bond_atom_site_label_2
    _geom_bond_site_symmetry_2
    _geom_bond_distance
    _geom_bond_publ_flag
    Ag1 N1 . 2.251(5) y
    Ag1 P1 . 2.4566(14) y
    Ag1 P2 . 2.4981(14) y
    Ag1 S1 . 2.5693(17) y
    P1 C10 . 1.853(6) ?
    P1 C1 . 1.866(5) ?
    P1 C9 . 1.867(5) ?
    P2 C3 . 1.847(5) ?
    P2 C2 . 1.863(5) ?
    P2 C4 . 1.868(5) ?
    S1 C15 3_657 1.652(6) ?
    C2 B4 . 1.682(8) ?
    C2 B6 . 1.693(7) ?
    C2 B1 . 1.717(7) ?
    C2 B2 . 1.723(8) ?
    C2 C1 . 1.851(6) y
    N1 C15 . 1.137(7) ?
    C1 B7 . 1.678(7) ?
    C1 B8 . 1.689(7) ?
    C1 B1 . 1.722(7) ?
    C1 B2 . 1.725(8) ?
    C3 C6 . 1.527(7) ?
    C3 C7 . 1.543(7) ?
    C3 H3A . 0.9800 ?
    C9 C14 . 1.525(7) ?
    C9 C13 . 1.538(7) ?
    C9 H9A . 0.9800 ?
    B1 B6 . 1.786(8) ?
    B1 B9 . 1.786(8) ?
    B1 B7 . 1.796(8) ?
    B1 H1 . 1.1000 ?
    B2 B4 . 1.775(8) ?
    B2 B3 . 1.780(8) ?
    B2 B8 . 1.783(8) ?
    B2 H2 . 1.1000 ?
    C4 C8 . 1.531(7) ?
    C4 C5 . 1.542(7) ?
    C4 H4A . 0.9800 ?
    B3 B8 . 1.761(9) ?
    B3 B4 . 1.772(9) ?
    B3 B10 . 1.782(9) ?
    B3 B5 . 1.785(9) ?
    B3 H3 . 1.1000 ?
    B4 B6 . 1.767(9) ?
    B4 B5 . 1.775(9) ?
    B4 H4 . 1.1000 ?
    B5 B10 . 1.759(9) ?
    B5 B6 . 1.775(9) ?
    B5 B9 . 1.778(10) ?
    B5 H5 . 1.1000 ?
    C10 C11 . 1.524(8) ?
    C10 C12 . 1.541(7) ?
    C10 H10A . 0.9800 ?
    B6 B9 . 1.763(8) ?
    B6 H6 . 1.1000 ?
    B7 B8 . 1.763(9) ?
    B7 B10 . 1.767(9) ?
    B7 B9 . 1.771(8) ?
    B7 H7 . 1.1000 ?
    B8 B10 . 1.765(8) ?
    B8 H8 . 1.1000 ?
    B9 B10 . 1.784(9) ?
    B9 H9 . 1.1000 ?
    C11 H11A . 0.9600 ?
    C11 H11B . 0.9600 ?
    C11 H11C . 0.9600 ?
    C5 H5A . 0.9600 ?
    C5 H5B . 0.9600 ?
    C5 H5C . 0.9600 ?
    B10 H10 . 1.1000 ?
    C12 H12A . 0.9600 ?
    C12 H12B . 0.9600 ?
    C12 H12C . 0.9600 ?
    C6 H6A . 0.9600 ?
    C6 H6B . 0.9600 ?
    C6 H6C . 0.9600 ?
    C7 H7A . 0.9600 ?
    C7 H7B . 0.9600 ?
    C7 H7C . 0.9600 ?
    C8 H8A . 0.9600 ?
    C8 H8B . 0.9600 ?
    C8 H8C . 0.9600 ?
    C13 H13A . 0.9600 ?
    C13 H13B . 0.9600 ?
    C13 H13C . 0.9600 ?
    C15 S1 3_657 1.652(6) ?
    C14 H14A . 0.9600 ?
    C14 H14B . 0.9600 ?
    C14 H14C . 0.9600 ?
loop_
    _geom_angle_atom_site_label_1
    _geom_angle_atom_site_label_2
    _geom_angle_atom_site_label_3
    _geom_angle_site_symmetry_1
    _geom_angle_site_symmetry_3
    _geom_angle
    _geom_angle_publ_flag
    N1 Ag1 P1 . . 122.90(14) ?
    N1 Ag1 P2 . . 114.03(15) ?
    P1 Ag1 P2 . . 90.97(4) y
    N1 Ag1 S1 . . 97.27(14) y
    P1 Ag1 S1 . . 116.70(5) ?
    P2 Ag1 S1 . . 116.60(6) ?
    C10 P1 C1 . . 105.9(2) ?
    C10 P1 C9 . . 107.1(3) ?
    C1 P1 C9 . . 103.6(2) ?
    C10 P1 Ag1 . . 116.2(2) ?
    C1 P1 Ag1 . . 107.57(15) ?
    C9 P1 Ag1 . . 115.41(17) ?
    C3 P2 C2 . . 106.9(2) ?
    C3 P2 C4 . . 105.6(2) ?
    C2 P2 C4 . . 102.9(2) ?
    C3 P2 Ag1 . . 114.4(2) ?
    C2 P2 Ag1 . . 106.46(15) ?
    C4 P2 Ag1 . . 119.45(17) ?
    C15 S1 Ag1 3_657 . 97.4(2) ?
    B4 C2 B6 . . 63.1(3) ?
    B4 C2 B1 . . 113.2(4) ?
    B6 C2 B1 . . 63.1(3) ?
    B4 C2 B2 . . 62.9(3) ?
    B6 C2 B2 . . 113.0(4) ?
    B1 C2 B2 . . 107.9(4) ?
    B4 C2 C1 . . 107.6(4) ?
    B6 C2 C1 . . 107.6(3) ?
    B1 C2 C1 . . 57.6(3) ?
    B2 C2 C1 . . 57.6(3) ?
    B4 C2 P2 . . 124.9(4) ?
    B6 C2 P2 . . 124.9(3) ?
    B1 C2 P2 . . 117.3(4) ?
    B2 C2 P2 . . 117.4(3) ?
    C1 C2 P2 . . 117.0(3) ?
    C15 N1 Ag1 . . 150.0(5) ?
    B7 C1 B8 . . 63.2(3) ?
    B7 C1 B1 . . 63.8(3) ?
    B8 C1 B1 . . 113.6(4) ?
    B7 C1 B2 . . 113.1(4) ?
    B8 C1 B2 . . 62.9(3) ?
    B1 C1 B2 . . 107.6(4) ?
    B7 C1 C2 . . 108.1(3) ?
    B8 C1 C2 . . 107.8(4) ?
    B1 C1 C2 . . 57.3(3) ?
    B2 C1 C2 . . 57.5(3) ?
    B7 C1 P1 . . 124.8(4) ?
    B8 C1 P1 . . 125.1(3) ?
    B1 C1 P1 . . 116.9(3) ?
    B2 C1 P1 . . 117.5(3) ?
    C2 C1 P1 . . 116.6(3) ?
    C6 C3 C7 . . 108.1(5) ?
    C6 C3 P2 . . 114.7(4) ?
    C7 C3 P2 . . 105.8(4) ?
    C6 C3 H3A . . 109.4 ?
    C7 C3 H3A . . 109.4 ?
    P2 C3 H3A . . 109.4 ?
    C14 C9 C13 . . 110.7(4) ?
    C14 C9 P1 . . 110.1(4) ?
    C13 C9 P1 . . 117.1(4) ?
    C14 C9 H9A . . 106.0 ?
    C13 C9 H9A . . 106.0 ?
    P1 C9 H9A . . 106.0 ?
    C2 B1 C1 . . 65.1(3) ?
    C2 B1 B6 . . 57.8(3) ?
    C1 B1 B6 . . 109.4(4) ?
    C2 B1 B9 . . 105.3(4) ?
    C1 B1 B9 . . 104.9(4) ?
    B6 B1 B9 . . 59.2(3) ?
    C2 B1 B7 . . 108.9(4) ?
    C1 B1 B7 . . 56.9(3) ?
    B6 B1 B7 . . 107.4(4) ?
    B9 B1 B7 . . 59.3(3) ?
    C2 B1 H1 . . 120.8 ?
    C1 B1 H1 . . 121.1 ?
    B6 B1 H1 . . 122.1 ?
    B9 B1 H1 . . 124.3 ?
    B7 B1 H1 . . 122.6 ?
    C2 B2 C1 . . 65.0(3) ?
    C2 B2 B4 . . 57.4(3) ?
    C1 B2 B4 . . 109.1(4) ?
    C2 B2 B3 . . 105.8(4) ?
    C1 B2 B3 . . 105.4(4) ?
    B4 B2 B3 . . 59.8(3) ?
    C2 B2 B8 . . 109.4(4) ?
    C1 B2 B8 . . 57.6(3) ?
    B4 B2 B8 . . 107.7(4) ?
    B3 B2 B8 . . 59.2(3) ?
    C2 B2 H2 . . 120.8 ?
    C1 B2 H2 . . 121.1 ?
    B4 B2 H2 . . 122.1 ?
    B3 B2 H2 . . 123.9 ?
    B8 B2 H2 . . 122.2 ?
    C8 C4 C5 . . 111.5(4) ?
    C8 C4 P2 . . 116.4(4) ?
    C5 C4 P2 . . 110.0(4) ?
    C8 C4 H4A . . 106.1 ?
    C5 C4 H4A . . 106.1 ?
    P2 C4 H4A . . 106.1 ?
    B8 B3 B4 . . 108.9(4) ?
    B8 B3 B2 . . 60.5(3) ?
    B4 B3 B2 . . 60.0(3) ?
    B8 B3 B10 . . 59.8(3) ?
    B4 B3 B10 . . 107.3(5) ?
    B2 B3 B10 . . 107.1(4) ?
    B8 B3 B5 . . 107.5(5) ?
    B4 B3 B5 . . 59.9(4) ?
    B2 B3 B5 . . 107.1(5) ?
    B10 B3 B5 . . 59.1(4) ?
    B8 B3 H3 . . 121.2 ?
    B4 B3 H3 . . 121.4 ?
    B2 B3 H3 . . 122.1 ?
    B10 B3 H3 . . 122.6 ?
    B5 B3 H3 . . 122.5 ?
    C2 B4 B6 . . 58.8(3) ?
    C2 B4 B3 . . 108.0(4) ?
    B6 B4 B3 . . 108.7(5) ?
    C2 B4 B5 . . 106.8(4) ?
    B6 B4 B5 . . 60.1(4) ?
    B3 B4 B5 . . 60.4(4) ?
    C2 B4 B2 . . 59.7(3) ?
    B6 B4 B2 . . 107.1(4) ?
    B3 B4 B2 . . 60.2(3) ?
    B5 B4 B2 . . 107.7(4) ?
    C2 B4 H4 . . 122.6 ?
    B6 B4 H4 . . 122.0 ?
    B3 B4 H4 . . 121.0 ?
    B5 B4 H4 . . 121.9 ?
    B2 B4 H4 . . 122.1 ?
    B10 B5 B4 . . 108.2(4) ?
    B10 B5 B6 . . 108.6(5) ?
    B4 B5 B6 . . 59.7(3) ?
    B10 B5 B9 . . 60.6(4) ?
    B4 B5 B9 . . 107.1(4) ?
    B6 B5 B9 . . 59.5(4) ?
    B10 B5 B3 . . 60.4(4) ?
    B4 B5 B3 . . 59.7(3) ?
    B6 B5 B3 . . 107.7(4) ?
    B9 B5 B3 . . 108.0(4) ?
    B10 B5 H5 . . 121.0 ?
    B4 B5 H5 . . 122.2 ?
    B6 B5 H5 . . 121.9 ?
    B9 B5 H5 . . 122.0 ?
    B3 B5 H5 . . 121.8 ?
    C11 C10 C12 . . 107.8(5) ?
    C11 C10 P1 . . 114.1(4) ?
    C12 C10 P1 . . 105.9(4) ?
    C11 C10 H10A . . 109.6 ?
    C12 C10 H10A . . 109.6 ?
    P1 C10 H10A . . 109.6 ?
    C2 B6 B9 . . 107.3(4) ?
    C2 B6 B4 . . 58.1(3) ?
    B9 B6 B4 . . 108.1(5) ?
    C2 B6 B5 . . 106.3(4) ?
    B9 B6 B5 . . 60.4(4) ?
    B4 B6 B5 . . 60.2(4) ?
    C2 B6 B1 . . 59.1(3) ?
    B9 B6 B1 . . 60.4(3) ?
    B4 B6 B1 . . 106.0(4) ?
    B5 B6 B1 . . 107.7(4) ?
    C2 B6 H6 . . 123.3 ?
    B9 B6 H6 . . 121.1 ?
    B4 B6 H6 . . 122.6 ?
    B5 B6 H6 . . 121.8 ?
    B1 B6 H6 . . 122.4 ?
    C1 B7 B8 . . 58.7(3) ?
    C1 B7 B10 . . 106.7(4) ?
    B8 B7 B10 . . 60.0(4) ?
    C1 B7 B9 . . 107.4(4) ?
    B8 B7 B9 . . 108.3(5) ?
    B10 B7 B9 . . 60.5(4) ?
    C1 B7 B1 . . 59.3(3) ?
    B8 B7 B1 . . 106.6(4) ?
    B10 B7 B1 . . 107.7(4) ?
    B9 B7 B1 . . 60.1(3) ?
    C1 B7 H7 . . 122.9 ?
    B8 B7 H7 . . 122.3 ?
    B10 B7 H7 . . 121.8 ?
    B9 B7 H7 . . 121.2 ?
    B1 B7 H7 . . 122.3 ?
    C1 B8 B7 . . 58.1(3) ?
    C1 B8 B3 . . 107.8(4) ?
    B7 B8 B3 . . 108.7(4) ?
    C1 B8 B10 . . 106.3(4) ?
    B7 B8 B10 . . 60.1(4) ?
    B3 B8 B10 . . 60.7(3) ?
    C1 B8 B2 . . 59.5(3) ?
    B7 B8 B2 . . 106.4(4) ?
    B3 B8 B2 . . 60.3(3) ?
    B10 B8 B2 . . 107.7(4) ?
    C1 B8 H8 . . 123.1 ?
    B7 B8 H8 . . 122.4 ?
    B3 B8 H8 . . 120.8 ?
    B10 B8 H8 . . 121.9 ?
    B2 B8 H8 . . 122.2 ?
    B6 B9 B7 . . 109.5(4) ?
    B6 B9 B5 . . 60.1(4) ?
    B7 B9 B5 . . 107.5(5) ?
    B6 B9 B10 . . 108.0(5) ?
    B7 B9 B10 . . 59.6(4) ?
    B5 B9 B10 . . 59.2(4) ?
    B6 B9 B1 . . 60.4(3) ?
    B7 B9 B1 . . 60.7(3) ?
    B5 B9 B1 . . 107.5(4) ?
    B10 B9 B1 . . 107.5(4) ?
    B6 B9 H9 . . 120.9 ?
    B7 B9 H9 . . 121.2 ?
    B5 B9 H9 . . 122.4 ?
    B10 B9 H9 . . 122.4 ?
    B1 B9 H9 . . 121.7 ?
    C10 C11 H11A . . 109.5 ?
    C10 C11 H11B . . 109.5 ?
    H11A C11 H11B . . 109.5 ?
    C10 C11 H11C . . 109.5 ?
    H11A C11 H11C . . 109.5 ?
    H11B C11 H11C . . 109.5 ?
    C4 C5 H5A . . 109.5 ?
    C4 C5 H5B . . 109.5 ?
    H5A C5 H5B . . 109.5 ?
    C4 C5 H5C . . 109.5 ?
    H5A C5 H5C . . 109.5 ?
    H5B C5 H5C . . 109.5 ?
    B8 B10 B5 . . 108.5(4) ?
    B8 B10 B7 . . 59.9(3) ?
    B5 B10 B7 . . 108.6(4) ?
    B8 B10 B3 . . 59.5(3) ?
    B5 B10 B3 . . 60.5(4) ?
    B7 B10 B3 . . 107.5(4) ?
    B8 B10 B9 . . 107.6(4) ?
    B5 B10 B9 . . 60.3(4) ?
    B7 B10 B9 . . 59.8(3) ?
    B3 B10 B9 . . 107.9(4) ?
    B8 B10 H10 . . 121.9 ?
    B5 B10 H10 . . 121.0 ?
    B7 B10 H10 . . 121.8 ?
    B3 B10 H10 . . 122.0 ?
    B9 B10 H10 . . 121.9 ?
    C10 C12 H12A . . 109.5 ?
    C10 C12 H12B . . 109.5 ?
    H12A C12 H12B . . 109.5 ?
    C10 C12 H12C . . 109.5 ?
    H12A C12 H12C . . 109.5 ?
    H12B C12 H12C . . 109.5 ?
    C3 C6 H6A . . 109.5 ?
    C3 C6 H6B . . 109.5 ?
    H6A C6 H6B . . 109.5 ?
    C3 C6 H6C . . 109.5 ?
    H6A C6 H6C . . 109.5 ?
    H6B C6 H6C . . 109.5 ?
    C3 C7 H7A . . 109.5 ?
    C3 C7 H7B . . 109.5 ?
    H7A C7 H7B . . 109.5 ?
    C3 C7 H7C . . 109.5 ?
    H7A C7 H7C . . 109.5 ?
    H7B C7 H7C . . 109.5 ?
    C4 C8 H8A . . 109.5 ?
    C4 C8 H8B . . 109.5 ?
    H8A C8 H8B . . 109.5 ?
    C4 C8 H8C . . 109.5 ?
    H8A C8 H8C . . 109.5 ?
    H8B C8 H8C . . 109.5 ?
    C9 C13 H13A . . 109.5 ?
    C9 C13 H13B . . 109.5 ?
    H13A C13 H13B . . 109.5 ?
    C9 C13 H13C . . 109.5 ?
    H13A C13 H13C . . 109.5 ?
    H13B C13 H13C . . 109.5 ?
    N1 C15 S1 . 3_657 178.8(6) ?
    C9 C14 H14A . . 109.5 ?
    C9 C14 H14B . . 109.5 ?
    H14A C14 H14B . . 109.5 ?
    C9 C14 H14C . . 109.5 ?
    H14A C14 H14C . . 109.5 ?
    H14B C14 H14C . . 109.5 ?
loop_
    _geom_torsion_atom_site_label_1
    _geom_torsion_atom_site_label_2
    _geom_torsion_atom_site_label_3
    _geom_torsion_atom_site_label_4
    _geom_torsion_site_symmetry_1
    _geom_torsion_site_symmetry_2
    _geom_torsion_site_symmetry_3
    _geom_torsion_site_symmetry_4
    _geom_torsion
    _geom_torsion_publ_flag
    N1 Ag1 P1 C10 . . . . -111.6(3) ?
    P2 Ag1 P1 C10 . . . . 128.6(2) ?
    S1 Ag1 P1 C10 . . . . 8.0(2) ?
    N1 Ag1 P1 C1 . . . . 130.0(2) ?
    P2 Ag1 P1 C1 . . . . 10.24(17) ?
    S1 Ag1 P1 C1 . . . . -110.41(18) ?
    N1 Ag1 P1 C9 . . . . 15.0(3) ?
    P2 Ag1 P1 C9 . . . . -104.8(2) ?
    S1 Ag1 P1 C9 . . . . 134.6(2) ?
    N1 Ag1 P2 C3 . . . . 104.8(2) ?
    P1 Ag1 P2 C3 . . . . -128.15(19) ?
    S1 Ag1 P2 C3 . . . . -7.42(19) ?
    N1 Ag1 P2 C2 . . . . -137.4(2) ?
    P1 Ag1 P2 C2 . . . . -10.35(17) ?
    S1 Ag1 P2 C2 . . . . 110.38(17) ?
    N1 Ag1 P2 C4 . . . . -21.7(3) ?
    P1 Ag1 P2 C4 . . . . 105.3(2) ?
    S1 Ag1 P2 C4 . . . . -133.9(2) ?
    C3 P2 C2 B4 . . . . -88.9(4) ?
    C4 P2 C2 B4 . . . . 22.0(5) ?
    Ag1 P2 C2 B4 . . . . 148.4(4) ?
    C3 P2 C2 B6 . . . . -9.6(5) ?
    C4 P2 C2 B6 . . . . 101.4(4) ?
    Ag1 P2 C2 B6 . . . . -132.2(4) ?
    C3 P2 C2 B1 . . . . 65.4(4) ?
    C4 P2 C2 B1 . . . . 176.3(3) ?
    Ag1 P2 C2 B1 . . . . -57.3(3) ?
    C3 P2 C2 B2 . . . . -163.5(4) ?
    C4 P2 C2 B2 . . . . -52.6(4) ?
    Ag1 P2 C2 B2 . . . . 73.8(4) ?
    C3 P2 C2 C1 . . . . 130.9(3) ?
    C4 P2 C2 C1 . . . . -118.1(3) ?
    Ag1 P2 C2 C1 . . . . 8.3(3) ?
    P1 Ag1 N1 C15 . . . . -172.8(9) ?
    P2 Ag1 N1 C15 . . . . -64.7(10) ?
    S1 Ag1 N1 C15 . . . . 58.7(10) ?
    P2 C2 C1 P1 . . . . -0.4(5) ?
    C10 P1 C1 C2 . . . . -132.8(3) ?
    C9 P1 C1 C2 . . . . 114.7(3) ?
    Ag1 P1 C1 C2 . . . . -7.9(4) ?
    C2 P2 C3 C6 . . . . -64.1(5) ?
    C4 P2 C3 C6 . . . . -173.2(4) ?
    Ag1 P2 C3 C6 . . . . 53.4(5) ?
    C2 P2 C3 C7 . . . . 176.9(4) ?
    C4 P2 C3 C7 . . . . 67.8(4) ?
    Ag1 P2 C3 C7 . . . . -65.6(4) ?
    C10 P1 C9 C14 . . . . 103.2(4) ?
    C1 P1 C9 C14 . . . . -145.2(4) ?
    Ag1 P1 C9 C14 . . . . -28.0(4) ?
    C10 P1 C9 C13 . . . . -24.5(5) ?
    C1 P1 C9 C13 . . . . 87.1(4) ?
    Ag1 P1 C9 C13 . . . . -155.7(4) ?
    C3 P2 C4 C8 . . . . 25.7(5) ?
    C2 P2 C4 C8 . . . . -86.2(4) ?
    Ag1 P2 C4 C8 . . . . 156.3(3) ?
    C3 P2 C4 C5 . . . . -102.3(4) ?
    C2 P2 C4 C5 . . . . 145.8(4) ?
    Ag1 P2 C4 C5 . . . . 28.3(4) ?
    C1 P1 C10 C11 . . . . 66.3(5) ?
    C9 P1 C10 C11 . . . . 176.3(4) ?
    Ag1 P1 C10 C11 . . . . -53.0(4) ?
    C1 P1 C10 C12 . . . . -175.3(4) ?
    C9 P1 C10 C12 . . . . -65.3(4) ?
    Ag1 P1 C10 C12 . . . . 65.4(4) ?
data_global
_journal_date_recd_electronic     2010-11-01
_journal_date_accepted     2010-11-25
_journal_name_full     'Acta Crystallographica, Section E'
_journal_year     2011
_journal_volume     67
_journal_issue      1
_journal_page_first     m2
_journal_page_last     m2
_journal_paper_category     QM
_journal_coeditor_code     GK2319
_publ_contact_author_name     'Dacheng Li'
_publ_contact_author_address
;
  School of Chemistry and Chemical Engineering
  Liaocheng University
  Shandong 252059
  People's Republic of China
;
_publ_contact_author_email     lidacheng@lcu.edu.cn
_publ_contact_author_fax     '86 635 8230639'
_publ_contact_author_phone     '86 635 8230639'
_publ_section_title
;\
Di-\m-thiocyanato-bis{[1,2-bis(diisopropylphosphanyl)-1,2-dicarba-<i>closo</i>-\
dodecaborane]silver(I)}
;
loop_
    _publ_author_name
    _publ_author_address
    'Liguo Yang'
;
  School of Chemistry and Chemical Engineering
  Liaocheng University
  Shandong 252059
  People's Republic of China
;
    'Chengchen Zhu'
;
  School of Chemistry and Chemical Engineering
  Liaocheng University
  Shandong 252059
  People's Republic of China
;
    'Dacheng Li'
;
  School of Chemistry and Chemical Engineering
  Liaocheng University
  Shandong 252059
  People's Republic of China
;
