# Supplementary material for: Di-μ-thio­cyanato-bis­{[1,2-bis­(diiso­propyl­phosphan­yl)-1,2-dicarba-closo-dodeca­borane]silver(I)}
Source: Acta Crystallogr Sect E Struct Rep Online. 2010 Dec 4;67(Pt 1):m2. doi: 10.1107/S1600536810049263 (PMC3050408; doi:10.1107/S1600536810049263)
Supplement: Supplementary file 2 [file e-67-000m2-Isup2.hkl]

# 
# h,k,l, Fc-squared, Fo-squared, sigma(Fo-squared) and status flag 
# 
data_I
_shelx_title ' 091028d in P2(1)/n' 
_shelx_refln_list_code          4 
_shelx_F_calc_maximum      234.56 
_exptl_crystal_F_000      1112.00 
_reflns_d_resolution_high  0.8402 
 
loop_ 
 _symmetry_equiv_pos_as_xyz 
 'x, y, z' 
 '-x+1/2, y+1/2, -z+1/2' 
 '-x, -y, -z' 
 'x-1/2, -y-1/2, z-1/2' 
 
_cell_length_a     7.8075 
_cell_length_b    34.2195 
_cell_length_c    10.6886 
_cell_angle_alpha  90.000 
_cell_angle_beta  110.074 
_cell_angle_gamma  90.000 
 
_shelx_F_squared_multiplier     1.000 
 
loop_ 
 _refln_index_h 
 _refln_index_k 
 _refln_index_l 
 _refln_F_squared_calc 
 _refln_F_squared_meas 
 _refln_F_squared_sigma 
 _refln_observed_status 
   2   0   0    17897.03    19584.26    384.86 o 
   4   0   0     3205.15     3091.16    170.22 o 
   6   0   0     2662.88     2767.17    132.85 o 
   8   0   0      839.62      796.14    169.87 o 
   1   1   0    21805.81    23291.89    298.67 o 
   2   1   0     8477.60     8647.21    156.26 o 
   3   1   0    16653.19    17322.94    280.83 o 
   4   1   0     1247.03      993.73     81.98 o 
   5   1   0     4822.56     4757.66    130.76 o 
   6   1   0     3002.34     2900.24     96.08 o 
   7   1   0       71.07       55.70     66.76 o 
   8   1   0       17.78      -30.19     56.93 o 
   1   2   0    55018.17    57323.96    544.60 o 
   2   2   0     5557.91     5927.26    134.88 o 
   3   2   0     3077.48     2831.75     79.65 o 
   4   2   0     2335.48     2170.48     80.01 o 
   5   2   0      815.93     1002.81     87.19 o 
   6   2   0      120.97      302.26     57.44 o 
   7   2   0     1895.68     1640.36    122.74 o 
   8   2   0      169.01       63.81     65.89 o 
   1   3   0     1686.66     1892.07     40.65 o 
   2   3   0    20207.59    20569.25    233.68 o 
   3   3   0      120.94       55.84     28.48 o 
   4   3   0     4943.35     4708.56    117.47 o 
   5   3   0      532.78      489.03     61.60 o 
   6   3   0     5030.34     5142.93    249.59 o 
   7   3   0      238.45      235.52     84.85 o 
   8   3   0        1.17      -61.05     55.26 o 
   0   4   0    49023.75    45253.34    681.75 o 
   1   4   0      868.70      992.19     30.61 o 
   2   4   0      163.32      193.54     27.28 o 
   3   4   0    18422.70    18067.82    305.16 o 
   4   4   0      370.65      346.82     47.44 o 
   5   4   0     1979.62     2044.49     86.55 o 
   6   4   0      631.02      707.93    105.07 o 
   7   4   0     1930.51     1624.86    122.10 o 
   8   4   0      204.24       45.46     68.53 o 
   1   5   0    10117.06    10184.51    122.39 o 
   2   5   0     1046.54      931.99     39.46 o 
   3   5   0     5947.77     5658.69    114.95 o 
   4   5   0     2439.33     2495.10     85.77 o 
   5   5   0     4369.59     4171.54    122.82 o 
   6   5   0     1080.75     1103.27     93.36 o 
   7   5   0      281.39      257.28     83.69 o 
   8   5   0      195.47       98.40     71.86 o 
   0   6   0    10060.23     9384.50    192.37 o 
   1   6   0      507.08      587.16     26.87 o 
   2   6   0      333.60      401.87     44.90 o 
   3   6   0     2506.10     2422.02     74.82 o 
   4   6   0    12441.10    12424.31    204.66 o 
   5   6   0        0.34       30.97     41.43 o 
   6   6   0      457.10      353.19     63.57 o 
   7   6   0       86.30       77.97     68.32 o 
   8   6   0      959.65      959.93    185.01 o 
   1   7   0    27666.23    28130.12    279.87 o 
   2   7   0     4218.24     4277.03     86.09 o 
   3   7   0     9389.15     9299.81    169.86 o 
   4   7   0        2.80       29.02     38.20 o 
   5   7   0     4593.15     4524.04    127.91 o 
   6   7   0        6.01      -21.72     37.75 o 
   7   7   0        0.37       -9.35     80.78 o 
   8   7   0       21.54       13.16     87.75 o 
   0   8   0    43671.02    42735.61    675.20 o 
   1   8   0      129.24      162.91     36.55 o 
   2   8   0     2375.67     2434.96     65.57 o 
   3   8   0    10195.40     9928.07    241.82 o 
   4   8   0     7510.19     7361.67    168.83 o 
   5   8   0     1228.24     1185.24     69.21 o 
   6   8   0      256.54      374.51     91.67 o 
   7   8   0      912.54     1426.91    592.96 o 
   8   8   0       34.91       93.47    105.64 o 
   1   9   0     6564.73     6445.01     87.28 o 
   2   9   0    25852.73    27110.20    298.28 o 
   3   9   0      632.79      564.87     45.59 o 
   4   9   0      480.18      507.94     54.36 o 
   5   9   0       63.17       89.42     41.49 o 
   6   9   0     3347.58     3463.27    203.09 o 
   7   9   0       17.23       23.99     72.27 o 
   8   9   0      390.67      516.41    336.78 o 
   0  10   0     1562.36     1557.97     82.24 o 
   1  10   0     1829.79     1640.55     36.68 o 
   2  10   0     6110.63     6276.57    113.92 o 
   3  10   0    16167.95    16270.34    226.09 o 
   4  10   0      377.63      390.02     90.70 o 
   5  10   0     1495.43     1415.17     74.41 o 
   6  10   0      113.24      153.07     52.90 o 
   7  10   0     1256.01     1552.41    494.75 o 
   8  10   0      104.17      106.55    100.42 o 
   1  11   0    10138.56    10030.05    143.42 o 
   2  11   0    10987.36    10687.15    160.35 o 
   3  11   0     1516.77     1372.01     60.64 o 
   4  11   0     2045.00     2174.83     82.79 o 
   5  11   0     1907.06     1990.81     87.07 o 
   6  11   0     2729.12     2635.17    110.21 o 
   7  11   0        0.43       34.56     72.15 o 
   8  11   0       15.12     -138.23     92.15 o 
   0  12   0    31568.39    30626.10    548.59 o 
   1  12   0    10112.82    10254.44    149.87 o 
   2  12   0     2336.78     2275.58     68.92 o 
   3  12   0      361.65      402.19     46.30 o 
   4  12   0    12809.09    12814.31    305.82 o 
   5  12   0       15.43        5.17     34.75 o 
   6  12   0      460.46      588.01     77.51 o 
   7  12   0      584.62      773.29    128.03 o 
   8  12   0      119.08      -25.42     85.96 o 
   1  13   0    13670.04    13923.31    187.78 o 
   2  13   0      738.46      807.97     45.02 o 
   3  13   0     3671.50     3476.79     95.86 o 
   4  13   0      160.40      270.39     46.37 o 
   5  13   0     2261.08     2328.14     95.64 o 
   6  13   0       87.92      108.01     51.20 o 
   7  13   0       43.73       82.10     78.19 o 
   8  13   0      137.81      110.96     93.13 o 
   0  14   0    39938.48    39902.16    698.29 o 
   1  14   0     5949.42     6279.57    117.42 o 
   2  14   0     4357.67     4454.94    103.99 o 
   3  14   0     1312.57     1138.50     58.56 o 
   4  14   0      820.04      875.46    114.53 o 
   5  14   0     1635.92     1536.27     80.62 o 
   6  14   0      777.21      965.90     85.23 o 
   7  14   0      106.54       84.13     77.90 o 
   8  14   0      225.88       79.96     92.65 o 
   1  15   0      423.35      483.29     91.40 o 
   2  15   0     9348.84     9002.36    155.70 o 
   3  15   0     3618.49     3544.38    100.60 o 
   4  15   0      140.25      176.89     41.64 o 
   5  15   0      425.64      520.90     67.72 o 
   6  15   0     1114.75     1414.05     97.97 o 
   7  15   0        1.40        8.62     70.71 o 
   8  15   0       21.22      -89.48     75.07 o 
   0  16   0      342.78      259.19     61.67 o 
   1  16   0    16002.71    15948.92    268.33 o 
   2  16   0      211.21      207.41     48.32 o 
   3  16   0     2174.95     2089.17     79.04 o 
   4  16   0     1630.46     1431.36     72.13 o 
   5  16   0       11.67        1.21     37.99 o 
   6  16   0        8.56       16.33     45.18 o 
   7  16   0     1195.91     1521.79    468.51 o 
   8  16   0        0.40      -13.49     84.63 o 
   1  17   0        1.30       83.65     43.96 o 
   2  17   0     4905.15     4768.55    128.32 o 
   3  17   0      707.25      638.77     55.12 o 
   4  17   0     1028.38     1019.07     67.86 o 
   5  17   0      716.23      839.66    103.68 o 
   6  17   0     2036.44     2189.04    105.22 o 
   7  17   0      197.91      225.76     90.38 o 
   0  18   0     9024.55     8557.32    264.56 o 
   1  18   0     2027.01     2043.24     88.47 o 
   2  18   0     1142.65     1235.83     36.06 o 
   3  18   0     3615.21     3469.49    117.33 o 
   4  18   0     1295.07     1256.96     70.45 o 
   5  18   0      306.05      372.38     63.66 o 
   6  18   0      179.78      284.48     69.64 o 
   7  18   0      710.06      855.13    129.02 o 
   1  19   0     6461.71     5966.11    160.10 o 
   2  19   0      620.40      656.02     60.23 o 
   3  19   0     1239.73     1257.21     66.65 o 
   4  19   0     1652.75     1404.65     75.30 o 
   5  19   0     4059.17     4001.69    132.18 o 
   6  19   0      437.61      483.41     72.37 o 
   7  19   0        3.73       72.07     72.49 o 
   0  20   0    17477.64    16986.44    421.86 o 
   1  20   0     1281.92     1221.80    172.79 o 
   2  20   0        0.80        2.60     27.74 o 
   3  20   0       44.33       70.51     34.71 o 
   4  20   0     2470.87     2588.64    100.93 o 
   5  20   0       11.31       17.61     39.09 o 
   6  20   0      428.20      503.33     92.81 o 
   7  20   0      152.15       64.41     77.62 o 
   1  21   0     4057.98     3714.88    130.81 o 
   2  21   0     4956.53     4603.88    134.54 o 
   3  21   0      344.69      499.33     75.33 o 
   4  21   0      385.62      491.66     64.37 o 
   5  21   0      412.59      582.94     73.34 o 
   6  21   0      108.87      113.13     53.80 o 
   7  21   0       32.92        4.36     73.50 o 
   0  22   0     1316.66     1270.73    111.65 o 
   1  22   0     3024.44     2978.35    119.27 o 
   2  22   0      692.05      705.56     60.89 o 
   3  22   0     1306.21     1384.52     74.35 o 
   4  22   0       42.39       27.77     40.61 o 
   5  22   0      215.83      256.12     86.93 o 
   6  22   0        2.00      -11.65     45.16 o 
   7  22   0      862.00      867.85    135.37 o 
   1  23   0      970.19      939.58     71.51 o 
   2  23   0     3921.92     3900.90    117.81 o 
   3  23   0        9.29       68.43     40.66 o 
   4  23   0      416.99      400.60     63.61 o 
   5  23   0     1238.32     1197.69     84.64 o 
   6  23   0      572.55      639.60     83.75 o 
   7  23   0      139.01      111.06     82.00 o 
   0  24   0       45.13       95.46     63.01 o 
   1  24   0       53.28       52.65     29.57 o 
   2  24   0     1956.81     1904.76    111.43 o 
   3  24   0     6202.38     5876.40    155.63 o 
   4  24   0     1333.06     1390.74     87.19 o 
   5  24   0      305.34      334.55     65.65 o 
   6  24   0       73.41       48.70     54.80 o 
   7  24   0        3.74       15.97     75.86 o 
   1  25   0      197.64      234.01     58.36 o 
   2  25   0      122.26      258.26     64.96 o 
   3  25   0      146.96      247.57     54.37 o 
   4  25   0       19.96       89.18     45.85 o 
   5  25   0      916.12      981.78    153.17 o 
   6  25   0      249.81      238.84     68.68 o 
   0  26   0        9.06       -0.70     51.44 o 
   1  26   0       22.21       74.93     94.96 o 
   2  26   0     3088.95     2641.06    129.56 o 
   3  26   0      567.29      683.66     77.14 o 
   4  26   0     4193.88     4210.21    181.66 o 
   5  26   0        1.19       -8.53     48.56 o 
   6  26   0        1.31      -58.65     47.95 o 
   1  27   0     3458.30     3135.31    136.58 o 
   2  27   0       98.94      109.34     56.30 o 
   3  27   0      636.42      871.74     87.51 o 
   4  27   0      275.51      350.19     66.34 o 
   5  27   0      303.67      295.82     73.23 o 
   6  27   0       65.54        4.00     57.88 o 
   0  28   0     1553.11     1227.24    127.78 o 
   1  28   0        2.61       85.55     50.80 o 
   2  28   0      225.65      314.46     86.31 o 
   3  28   0     2517.26     2333.12    106.57 o 
   4  28   0      193.44      169.96     58.69 o 
   5  28   0       40.39      -28.63     49.53 o 
   6  28   0      309.09      242.97    103.18 o 
   1  29   0      609.43      625.86     91.05 o 
   2  29   0     3640.99     3497.34    331.96 o 
   3  29   0       27.53       59.51     62.50 o 
   4  29   0       24.96       17.37     46.90 o 
   5  29   0       49.94      -33.29     51.90 o 
   6  29   0        0.91       51.13     61.62 o 
   0  30   0     1058.28     1063.45    152.51 o 
   1  30   0     1754.24     1716.86    109.72 o 
   2  30   0      644.44      740.74    100.12 o 
   3  30   0      700.15      838.09    112.50 o 
   4  30   0      277.84      179.25     62.57 o 
   5  30   0       19.62      -43.44     50.14 o 
   1  31   0     1473.38     1404.75    113.52 o 
   2  31   0      805.03      858.24    111.03 o 
   3  31   0        0.77        8.34     52.58 o 
   4  31   0      318.37      274.31     81.10 o 
   5  31   0       58.90       -7.85     55.87 o 
   0  32   0     1619.75     1417.92    148.41 o 
   1  32   0      324.41      410.29     83.37 o 
   2  32   0        0.54       -5.06     46.42 o 
   3  32   0       89.73       45.17     61.69 o 
   4  32   0      244.82      116.78     72.55 o 
   5  32   0        1.90      -34.68     54.86 o 
   1  33   0      365.55      447.97     89.38 o 
   2  33   0       16.78      -50.87     48.87 o 
   3  33   0      127.93      115.37     67.32 o 
   4  33   0       91.74      111.11     75.10 o 
   5  33   0      725.82      855.03    108.69 o 
   0  34   0     1896.51     1906.42    176.76 o 
   1  34   0      817.66      766.62    110.15 o 
   2  34   0       29.42        0.22     58.36 o 
   3  34   0        3.28      -21.59     58.69 o 
   4  34   0      112.23      224.91    110.59 o 
   1  35   0      393.02      507.65     95.32 o 
   2  35   0      550.58      590.73    114.63 o 
   3  35   0      248.54      174.46     80.34 o 
   4  35   0       80.30       33.20     72.14 o 
   0  36   0      121.15      100.37     88.91 o 
   1  36   0     1060.16     1182.95    131.76 o 
   2  36   0        9.57       46.03     64.73 o 
   3  36   0       44.46       81.70     71.19 o 
   4  36   0      340.01      418.88    143.33 o 
   1  37   0      108.45      158.43     73.50 o 
   2  37   0      629.13      741.23    118.38 o 
   3  37   0      347.20      537.25    132.25 o 
   0  38   0       47.69     -103.29     68.86 o 
   1  38   0       11.75      -30.77     56.00 o 
   2  38   0       86.19       38.63     69.88 o 
   3  38   0     1823.91     1782.08    155.10 o 
   1  39   0      194.00      241.55     85.55 o 
   2  39   0      505.97      713.34    120.03 o 
   0  40   0        2.69     -110.74     73.83 o 
   1  40   0        6.80       23.47     75.58 o 
  -7   0   1       80.09       97.99     66.52 o 
  -5   0   1      935.60     1113.78    142.74 o 
  -3   0   1    43840.73    48902.91    820.46 o 
  -1   0   1     2597.97     2478.98     72.07 o 
   1   0   1    52686.55    55623.35    583.64 o 
   3   0   1      139.74       68.27     57.23 o 
   5   0   1     1823.64     1610.76     92.66 o 
   7   0   1       50.32       35.07     91.60 o 
  -8   1   1      451.46      500.22     98.90 o 
  -7   1   1      841.16     1005.74    154.35 o 
  -6   1   1        4.67      123.44     43.51 o 
  -5   1   1      697.71      652.44     81.57 o 
  -4   1   1     2395.33     2225.87    115.71 o 
  -3   1   1      482.44      653.86     61.06 o 
  -2   1   1       55.99       52.76     21.93 o 
  -1   1   1    17269.96    17906.60    147.85 o 
   0   1   1    50642.31    53730.78    583.16 o 
   1   1   1     1374.50     1428.35     25.71 o 
   2   1   1      813.97      770.26     27.20 o 
   3   1   1      557.55      492.98     44.35 o 
   4   1   1      231.88      207.11     44.15 o 
   5   1   1      994.89      903.37     83.19 o 
   6   1   1     3074.13     3128.41    157.34 o 
   7   1   1      445.02      616.64    110.58 o 
   8   1   1       27.35       -2.46    157.18 o 
  -8   2   1       87.09       91.42     68.26 o 
  -7   2   1       54.06       59.95     48.91 o 
  -6   2   1     6301.27     6106.66    161.07 o 
  -5   2   1        4.16       27.33     32.19 o 
  -4   2   1       12.40      -39.68     29.17 o 
  -3   2   1     3629.18     3657.31    105.62 o 
  -2   2   1     3018.14     3095.87    103.38 o 
  -1   2   1    11401.66    12109.80    136.92 o 
   0   2   1    19370.59    20618.65    240.82 o 
   1   2   1     2684.15     2716.12     53.02 o 
   2   2   1    16293.93    16375.76    229.99 o 
   3   2   1     2039.02     2073.94    157.46 o 
   4   2   1     6766.09     6390.81    139.28 o 
   5   2   1     1218.07     1110.07     75.17 o 
   6   2   1     1665.46     1878.06    124.04 o 
   7   2   1      162.88      320.04     88.09 o 
   8   2   1       37.79       12.08     75.85 o 
  -8   3   1       54.52       13.30     61.87 o 
  -7   3   1     1424.46     1404.58     95.10 o 
  -6   3   1       22.63      104.08     42.48 o 
  -5   3   1     2074.37     1892.74     82.77 o 
  -4   3   1     1930.60     1923.04     73.41 o 
  -3   3   1    10209.37    10401.03    158.74 o 
  -2   3   1     1129.20     1113.80     34.25 o 
  -1   3   1    36094.02    37135.14    320.66 o 
   0   3   1     1733.99     1627.85     36.12 o 
   1   3   1      864.66      828.96     20.93 o 
   2   3   1      123.58      170.08     21.87 o 
   3   3   1    18202.02    18206.30    239.04 o 
   4   3   1      254.33      270.22     45.63 o 
   5   3   1        9.04      -18.65     32.57 o 
   6   3   1        0.85      -35.85     53.21 o 
   7   3   1     2837.51     2747.02    161.81 o 
   8   3   1       87.53      -10.82     70.26 o 
  -8   4   1        8.60      -30.02     60.46 o 
  -7   4   1      543.47      450.45     97.23 o 
  -6   4   1     3009.21     2806.31    109.15 o 
  -5   4   1     1768.21     1765.89     79.99 o 
  -4   4   1      515.84      666.42     70.15 o 
  -3   4   1     2669.46     2818.13    105.03 o 
  -2   4   1    12729.16    12650.71    182.77 o 
  -1   4   1     1529.40     1499.93     58.60 o 
   0   4   1     4843.84     4690.96     50.47 o 
   1   4   1        1.40       -6.21      9.00 o 
   2   4   1    30588.82    31466.16    272.81 o 
   3   4   1     1808.26     1739.96     79.37 o 
   4   4   1    11771.00    11390.65    218.21 o 
   5   4   1     1958.45     1873.77     83.59 o 
   6   4   1     1857.58     1863.72    200.38 o 
   7   4   1      306.62      369.23     93.84 o 
   8   4   1      680.08      656.07    123.27 o 
  -8   5   1      197.51      140.81     75.16 o 
  -7   5   1       44.34       12.41     62.75 o 
  -6   5   1       42.17       29.73     42.66 o 
  -5   5   1     4868.36     4822.90    130.01 o 
  -4   5   1     2173.91     2220.12     79.90 o 
  -3   5   1    19078.38    20229.31    311.53 o 
  -2   5   1     1255.71     1185.60     31.00 o 
  -1   5   1        6.91       17.52      9.00 o 
   0   5   1     2063.23     1997.79     30.40 o 
   1   5   1     3512.85     3525.89     47.45 o 
   2   5   1     6067.64     5963.67     83.36 o 
   3   5   1    24123.86    24173.57    292.82 o 
   4   5   1     5858.61     5767.46    132.40 o 
   5   5   1      716.03      856.40     66.29 o 
   6   5   1      716.54      742.84    115.53 o 
   7   5   1      524.30      488.24    102.32 o 
   8   5   1      132.88      219.09    174.25 o 
  -8   6   1       63.13       52.20     97.50 o 
  -7   6   1       90.15       24.39     46.30 o 
  -6   6   1      106.09       93.55     46.25 o 
  -5   6   1      215.35      265.06     48.87 o 
  -4   6   1       20.34        2.27     34.51 o 
  -3   6   1     7588.07     7358.15    204.89 o 
  -2   6   1     1386.01     1310.11     31.19 o 
  -1   6   1     3285.03     3458.50     51.15 o 
   0   6   1    18226.13    19114.89    148.39 o 
   1   6   1    16687.52    16875.58    166.41 o 
   2   6   1     2116.25     2053.24     89.21 o 
   3   6   1     1604.51     1655.79     63.02 o 
   4   6   1      186.27      210.60     47.63 o 
   5   6   1     4631.71     4662.13    129.28 o 
   6   6   1      177.87      151.75     69.69 o 
   7   6   1      365.20      198.07     86.54 o 
   8   6   1      173.37      115.11    119.39 o 
  -8   7   1       68.96      109.74     97.09 o 
  -7   7   1       28.51      -45.99     49.22 o 
  -6   7   1      974.29      897.63    103.51 o 
  -5   7   1      296.39      291.91     50.87 o 
  -4   7   1    15237.89    15183.87    226.74 o 
  -3   7   1       91.14       87.13     21.56 o 
  -2   7   1      296.36      346.91     17.94 o 
  -1   7   1    11372.55    11941.83    127.71 o 
   0   7   1     7887.86     8037.50     79.26 o 
   1   7   1      206.53      253.42     19.86 o 
   2   7   1    16467.57    17045.92    169.64 o 
   3   7   1      417.73      450.75     55.57 o 
   4   7   1     6887.87     6847.93    146.04 o 
   5   7   1        0.08      -40.60     29.84 o 
   6   7   1     1420.95     1524.33    127.67 o 
   7   7   1      313.40      222.43     81.46 o 
   8   7   1       53.20      132.28    106.80 o 
  -8   8   1        0.35      -20.85    100.75 o 
  -7   8   1      104.00       75.02     56.24 o 
  -6   8   1      545.71      787.87    175.38 o 
  -5   8   1     1676.83     1692.20     85.60 o 
  -4   8   1      144.89      181.93     39.02 o 
  -3   8   1     5954.97     5738.74    103.11 o 
  -2   8   1     5406.05     5453.44     97.13 o 
  -1   8   1     3088.94     3153.81     48.58 o 
   0   8   1     9081.60     9382.43     91.35 o 
   1   8   1    28435.97    29034.16    505.52 o 
   2   8   1     8247.65     8682.34    105.71 o 
   3   8   1     2025.53     2031.88     70.59 o 
   4   8   1     3270.12     3130.52    199.33 o 
   5   8   1       24.29        9.22     34.55 o 
   6   8   1        0.54        7.25     77.45 o 
   7   8   1      309.50      432.60    322.29 o 
   8   8   1     1882.78     4242.74   5617.11 o 
  -8   9   1       16.61      -25.09     80.86 o 
  -7   9   1      193.15      132.33     57.41 o 
  -6   9   1      168.71      279.36     57.84 o 
  -5   9   1     7596.67     7478.18    165.42 o 
  -4   9   1     3224.68     3196.93     70.66 o 
  -3   9   1     7830.02     7550.25    131.42 o 
  -2   9   1     1589.04     1633.74     52.79 o 
  -1   9   1     5090.79     5170.64     68.98 o 
   0   9   1     6199.15     6306.88     82.41 o 
   1   9   1     3362.70     3744.04     85.74 o 
   2   9   1      485.51      493.19     48.15 o 
   3   9   1    28843.87    28011.47    372.03 o 
   4   9   1      151.05      133.73     41.15 o 
   5   9   1      142.82       53.28     40.62 o 
   6   9   1       74.42      -29.46     65.23 o 
   7   9   1      755.90     1298.35    615.67 o 
   8   9   1       73.08      391.46    610.79 o 
  -8  10   1       37.34       -6.00     79.96 o 
  -7  10   1       12.85      -28.89     40.26 o 
  -6  10   1     4763.45     4988.03    147.42 o 
  -5  10   1      338.29      469.03     59.66 o 
  -4  10   1      251.45      240.60     30.20 o 
  -3  10   1      599.11      690.77     47.31 o 
  -2  10   1    15859.28    15955.00    200.83 o 
  -1  10   1      420.58      468.14     43.37 o 
   0  10   1     1132.19     1052.69     33.64 o 
   1  10   1      118.66      132.62     18.83 o 
   2  10   1     7796.25     7334.58     94.63 o 
   3  10   1      354.61      687.58    105.27 o 
   4  10   1     2205.08     2095.88     81.03 o 
   5  10   1        7.94      -30.25     32.50 o 
   6  10   1     1067.68     1430.35    150.48 o 
   7  10   1      120.77      154.39    244.98 o 
   8  10   1      523.88      770.21    732.28 o 
  -8  11   1       11.55      -67.95     77.68 o 
  -7  11   1      927.57     1118.86    110.33 o 
  -6  11   1      992.37     1091.47     78.40 o 
  -5  11   1     2507.75     2409.49     94.35 o 
  -4  11   1     2886.86     2692.76     89.00 o 
  -3  11   1    14145.60    14337.45    206.21 o 
  -2  11   1      449.98      561.93     39.85 o 
  -1  11   1     2585.29     2514.21    135.21 o 
   0  11   1     2642.42     2592.65     53.92 o 
   1  11   1      266.14      360.79     23.23 o 
   2  11   1     4802.04     4686.13     71.72 o 
   3  11   1    10274.34     9893.74    128.64 o 
   4  11   1     1136.80     1156.20     65.66 o 
   5  11   1      213.64      234.16     50.51 o 
   6  11   1      672.67      829.74    295.95 o 
   7  11   1      766.69     1141.46    418.65 o 
   8  11   1        5.45       27.39    100.15 o 
  -8  12   1        9.14      -51.94     77.33 o 
  -7  12   1      381.20      558.31     80.85 o 
  -6  12   1     1730.60     1721.07     98.25 o 
  -5  12   1      505.33      683.45     69.30 o 
  -4  12   1     1663.79     1674.38     85.03 o 
  -3  12   1     8692.30     8449.17    151.49 o 
  -2  12   1     1792.48     1547.17     56.28 o 
  -1  12   1     1843.43     1805.51     55.97 o 
   0  12   1       10.05       29.53     18.50 o 
   1  12   1    27757.35    27876.36    295.58 o 
   2  12   1     4119.10     4283.16     75.93 o 
   3  12   1        7.84       16.22     34.37 o 
   4  12   1     1232.55     1265.19     67.32 o 
   5  12   1     1394.03     1400.76     77.07 o 
   6  12   1     1166.03     1419.96    612.45 o 
   7  12   1      186.96      127.53    138.71 o 
   8  12   1      105.73      194.35    106.81 o 
  -8  13   1      309.97      450.03    222.39 o 
  -7  13   1      120.74      192.63     62.61 o 
  -6  13   1       97.46       89.33     48.61 o 
  -5  13   1     1254.97     1185.90     74.37 o 
  -4  13   1     5473.90     5446.32    131.63 o 
  -3  13   1      100.84      106.76     31.16 o 
  -2  13   1     1670.88     1679.14     59.84 o 
  -1  13   1     1925.29     2069.79     61.75 o 
   0  13   1    26687.58    25941.73    285.67 o 
   1  13   1      333.86      364.33     34.48 o 
   2  13   1      107.22      156.40     25.19 o 
   3  13   1      508.26      583.25     50.79 o 
   4  13   1     2860.72     3009.58    130.97 o 
   5  13   1     1133.53     1056.62     89.02 o 
   6  13   1     1284.04     1585.79    172.61 o 
   7  13   1       32.01      -14.08     76.77 o 
  -8  14   1        0.07       32.28     81.85 o 
  -7  14   1       92.00      185.93     62.37 o 
  -6  14   1        3.40       14.05     43.21 o 
  -5  14   1     1592.44     1661.57     82.49 o 
  -4  14   1     1239.20     1205.28     64.42 o 
  -3  14   1     5721.10     5676.08    163.24 o 
  -2  14   1     1505.94     1542.42     59.38 o 
  -1  14   1     3023.00     2620.00     72.40 o 
   0  14   1     2351.61     3220.14     77.10 o 
   1  14   1    13959.65    14714.77    182.09 o 
   2  14   1     2536.88     2445.85     50.42 o 
   3  14   1     4577.69     4797.12    124.17 o 
   4  14   1     1527.62     1558.80     73.84 o 
   5  14   1     2013.48     2044.89     91.78 o 
   6  14   1        1.54       -6.82     61.32 o 
   7  14   1        0.14      -71.47     69.22 o 
  -8  15   1      328.07      433.17    219.00 o 
  -7  15   1      436.75      678.14    187.48 o 
  -6  15   1      488.68      584.34     75.66 o 
  -5  15   1      240.53      256.07     50.96 o 
  -4  15   1      218.37      216.04     44.31 o 
  -3  15   1     2352.46     2322.29     80.04 o 
  -2  15   1     1320.10     1279.57     55.90 o 
  -1  15   1    10172.54    10268.90    224.24 o 
   0  15   1    26491.15    25883.49    409.01 o 
   1  15   1      842.22      846.39     56.59 o 
   2  15   1       46.40      105.22     19.60 o 
   3  15   1     4430.42     4268.87    139.36 o 
   4  15   1     1964.01     1934.98     82.59 o 
   5  15   1      280.51      348.37     59.13 o 
   6  15   1      326.28      348.62     88.48 o 
   7  15   1      959.06     1324.45    524.16 o 
  -8  16   1      139.26      160.73     91.57 o 
  -7  16   1      115.51      185.74     59.81 o 
  -6  16   1     2136.27     2185.89    103.52 o 
  -5  16   1      508.92      522.52     64.95 o 
  -4  16   1      337.39      403.60     56.48 o 
  -3  16   1      747.77      684.61     54.99 o 
  -2  16   1    11007.01    10833.96    176.11 o 
  -1  16   1     6167.40     6173.03    121.56 o 
   0  16   1      819.96     1569.54    102.73 o 
   1  16   1        9.83        0.54     19.80 o 
   2  16   1     5001.82     4742.49     76.23 o 
   3  16   1     1259.60     1167.69     63.14 o 
   4  16   1     4001.26     3800.03    116.53 o 
   5  16   1       52.18      -47.25     35.67 o 
   6  16   1     1477.90     1644.97    137.08 o 
   7  16   1       91.02      136.81     83.62 o 
  -8  17   1       44.49       43.97     79.29 o 
  -7  17   1     1714.97     1868.77    121.48 o 
  -6  17   1       19.51       54.50     46.49 o 
  -5  17   1       30.25       27.64     41.96 o 
  -4  17   1      615.34      587.57     64.33 o 
  -3  17   1     4034.27     3929.13    107.81 o 
  -2  17   1       76.55      119.94     30.90 o 
  -1  17   1     3361.74     3089.28     86.13 o 
   0  17   1       36.17       66.71     26.40 o 
   1  17   1     2768.48     2355.15     66.39 o 
   2  17   1      212.04      149.83     22.51 o 
   3  17   1     5792.25     5583.51    135.40 o 
   4  17   1      436.04      579.25     66.06 o 
   5  17   1      173.06      205.63     53.00 o 
   6  17   1      711.97      927.08    124.46 o 
   7  17   1      788.73     1003.77    201.32 o 
  -8  18   1       52.30      -41.10     77.70 o 
  -7  18   1       41.26      144.41     57.68 o 
  -6  18   1     2109.48     2214.83    104.81 o 
  -5  18   1     1065.03     1092.99     83.87 o 
  -4  18   1     1248.27     1239.49     68.86 o 
  -3  18   1     1312.01     1340.77     65.78 o 
  -2  18   1     3075.77     3086.36     91.64 o 
  -1  18   1      289.98      322.84     38.65 o 
   0  18   1        0.42      106.80     35.60 o 
   1  18   1      780.38      716.65     65.66 o 
   2  18   1     2577.84     2562.67     67.56 o 
   3  18   1      171.37      211.15     43.77 o 
   4  18   1     1862.54     1970.04     88.42 o 
   5  18   1     2452.08     2415.84    115.68 o 
   6  18   1     1180.96     1674.39    233.73 o 
   7  18   1      139.27      174.48     83.03 o 
  -7  19   1      318.34      392.00     74.91 o 
  -6  19   1      303.17      322.11     74.88 o 
  -5  19   1     1173.11     1130.29     79.01 o 
  -4  19   1     1380.71     1377.80     73.77 o 
  -3  19   1     5209.28     4984.69    126.99 o 
  -2  19   1     1789.42     1714.73     70.87 o 
  -1  19   1      448.63      505.77     50.05 o 
   0  19   1    19036.37    18053.61    239.76 o 
   1  19   1       43.01      118.13     30.71 o 
   2  19   1      487.91      582.70     58.33 o 
   3  19   1       92.86      141.81     41.61 o 
   4  19   1      627.97      753.17     99.16 o 
   5  19   1      226.66      357.97     61.59 o 
   6  19   1      519.38      702.45    163.26 o 
   7  19   1       59.39       35.91     80.00 o 
  -7  20   1       36.35       35.55     53.11 o 
  -6  20   1       53.37       54.30     51.83 o 
  -5  20   1     1117.65     1185.94     80.15 o 
  -4  20   1     1607.28     1505.11     78.51 o 
  -3  20   1     4047.01     4088.32    175.29 o 
  -2  20   1     1177.77     1113.34     60.44 o 
  -1  20   1     4896.75     4635.83    115.25 o 
   1  20   1    11003.13    10774.67    168.31 o 
   2  20   1      479.88      478.98     55.41 o 
   3  20   1      806.17      826.97     66.53 o 
   4  20   1     2623.16     2568.63    103.42 o 
   5  20   1     1972.12     2032.20     97.72 o 
   6  20   1       33.39      -35.72     65.86 o 
   7  20   1       29.12      -47.16     73.45 o 
  -7  21   1      464.41      615.86    124.46 o 
  -6  21   1       16.04      -12.41     43.84 o 
  -5  21   1       87.65       68.57     46.42 o 
  -4  21   1     7076.56     7178.73    170.33 o 
  -3  21   1      301.55      369.17     52.66 o 
  -2  21   1       25.03       38.12     35.52 o 
  -1  21   1    14215.69    14080.52    222.69 o 
   0  21   1    11575.21    11251.81    185.02 o 
   1  21   1      224.70      321.31    128.60 o 
   2  21   1      119.54      160.32     49.47 o 
   3  21   1       79.69      108.09     39.98 o 
   4  21   1      985.60     1060.84     74.61 o 
   5  21   1      111.94       92.40     51.03 o 
   6  21   1       85.00       43.79     69.17 o 
   7  21   1      153.59      119.18     91.04 o 
  -7  22   1      102.45      148.35     65.57 o 
  -6  22   1      939.67     1210.97    115.72 o 
  -5  22   1       49.45       59.36     47.55 o 
  -4  22   1        0.14       98.80     46.04 o 
  -3  22   1     2078.85     2015.04     86.59 o 
  -2  22   1     5061.79     4865.87    128.05 o 
  -1  22   1     3239.34     3719.99    108.50 o 
   1  22   1     3629.01     3442.21     93.42 o 
   2  22   1     6211.97     6041.06    369.98 o 
   3  22   1     6318.65     6145.29    156.55 o 
   4  22   1     1160.17     1222.83     87.52 o 
   5  22   1       15.49      -49.36     40.71 o 
   6  22   1       56.70       34.72     68.17 o 
   7  22   1        1.86       20.39     77.03 o 
  -7  23   1      389.41      573.37     88.57 o 
  -6  23   1        9.94      -34.53     43.63 o 
  -5  23   1      904.66     1055.81     86.57 o 
  -4  23   1      932.81     1167.89    110.92 o 
  -3  23   1     6823.71     6714.49    161.19 o 
  -2  23   1     1347.85     1457.28     73.05 o 
  -1  23   1     1971.83     1962.67     99.86 o 
   0  23   1      879.04      862.23     53.69 o 
   1  23   1     1959.80     1848.50     70.97 o 
   2  23   1     1216.76     1316.60    158.03 o 
   3  23   1     3325.26     3388.49    118.22 o 
   4  23   1      543.19      555.25     71.28 o 
   5  23   1       45.13      -10.57     44.34 o 
   6  23   1       45.65      -11.46     72.34 o 
  -7  24   1      206.04      203.19     69.63 o 
  -6  24   1      723.45      913.98     97.95 o 
  -5  24   1     1201.94     1165.76     84.75 o 
  -4  24   1     1204.46     1212.48     81.52 o 
  -3  24   1       58.09      220.49     56.76 o 
  -2  24   1     5089.90     4942.18    134.72 o 
  -1  24   1        8.64       56.69     41.47 o 
   0  24   1      178.68      179.69     42.17 o 
   1  24   1      184.72      223.04     57.86 o 
   2  24   1     3537.09     3326.41    140.66 o 
   3  24   1       61.33      149.55     46.46 o 
   4  24   1       69.80       55.64     45.94 o 
   5  24   1      337.71      416.73     67.93 o 
   6  24   1      920.21     1165.06    142.02 o 
  -7  25   1      318.20      382.96     83.12 o 
  -6  25   1       33.97       62.63     52.47 o 
  -5  25   1      153.43      219.53     61.28 o 
  -4  25   1     2544.39     2800.52    113.99 o 
  -3  25   1     4727.47     4363.79    171.57 o 
  -2  25   1     3394.48     3138.45    109.66 o 
  -1  25   1     1184.07      882.08     92.55 o 
   0  25   1      483.91      396.70     76.70 o 
   1  25   1      992.69      996.93     87.85 o 
   2  25   1      748.42      956.66    139.35 o 
   3  25   1     3516.80     3664.58    160.82 o 
   4  25   1     2793.70     2682.26    114.33 o 
   5  25   1      446.79      465.71     74.20 o 
   6  25   1      125.49      112.33     65.85 o 
  -6  26   1      501.09      580.37     84.12 o 
  -5  26   1     1448.59     1548.35     93.77 o 
  -4  26   1      510.66      763.06     82.97 o 
  -3  26   1      991.43     1067.02     76.07 o 
  -2  26   1        0.72       51.51     37.74 o 
  -1  26   1     2736.47     2694.24    124.30 o 
   0  26   1       84.14       90.13     49.28 o 
   1  26   1     2177.16     2103.69    113.47 o 
   2  26   1       30.46       33.64     46.80 o 
   3  26   1      443.01      505.50     89.24 o 
   4  26   1       27.54      122.53     51.41 o 
   5  26   1     1319.48     1259.39    193.82 o 
   6  26   1       95.91       24.26     66.59 o 
  -6  27   1      297.67      407.05     79.34 o 
  -5  27   1       50.80       92.84     51.89 o 
  -4  27   1     3616.23     3743.92    135.15 o 
  -3  27   1      159.14       94.33     46.19 o 
  -2  27   1      183.18      204.42     52.41 o 
  -1  27   1      206.90      394.44     70.14 o 
   0  27   1     2369.91     2356.93     91.68 o 
   1  27   1      696.25      900.44     99.70 o 
   2  27   1     1765.84     1566.12    105.22 o 
   3  27   1      468.50      354.26     82.19 o 
   4  27   1     3228.17     3222.44    129.42 o 
   5  27   1       58.12      137.44     81.22 o 
   6  27   1        2.60      -51.91     61.85 o 
  -6  28   1       21.34        8.44     56.13 o 
  -5  28   1     1147.48     1277.59    111.10 o 
  -4  28   1       76.81      139.01     56.15 o 
  -3  28   1      297.24      302.62     60.74 o 
  -2  28   1     3672.46     3325.10    147.00 o 
  -1  28   1     3671.67     3684.24    150.76 o 
   0  28   1      168.85      354.30     71.83 o 
   1  28   1     2046.28     1938.11    113.66 o 
   2  28   1     1291.35     1418.68    115.51 o 
   3  28   1      727.12      671.03    146.25 o 
   4  28   1        2.57       75.22     63.86 o 
   5  28   1      251.50      247.92     66.66 o 
   6  28   1       16.83       12.55     56.89 o 
  -6  29   1      257.75      314.98     79.22 o 
  -5  29   1       15.65       67.36     54.35 o 
  -4  29   1      290.92      349.04     71.60 o 
  -3  29   1      346.15      321.67     64.78 o 
  -2  29   1      504.35      714.09    142.04 o 
  -1  29   1     2876.00     2887.80    136.93 o 
   0  29   1     3612.57     3310.16    145.31 o 
   1  29   1     1355.44     1384.86     99.59 o 
   2  29   1      262.51      313.99     74.94 o 
   3  29   1     1821.63     1739.46    121.12 o 
   4  29   1       52.97      -52.73     57.25 o 
   5  29   1      197.86       96.67     62.04 o 
  -6  30   1      930.33     1343.75    171.85 o 
  -5  30   1        9.25      -68.81     45.87 o 
  -4  30   1      344.87      333.89     71.10 o 
  -3  30   1      112.51       87.56     52.17 o 
  -2  30   1     3557.07     3395.83    154.97 o 
  -1  30   1       10.55      148.64     67.02 o 
   0  30   1       23.22       57.85     49.31 o 
   1  30   1       38.76      194.76     64.38 o 
   2  30   1     2645.01     2314.55    147.22 o 
   3  30   1       84.58       51.24     58.77 o 
   4  30   1       26.54       32.99     62.24 o 
   5  30   1       37.26       32.41     63.60 o 
  -5  31   1        4.14       66.02     56.31 o 
  -4  31   1      559.67      655.91     86.94 o 
  -3  31   1      681.15      591.37     81.28 o 
  -2  31   1       24.63       82.47     57.65 o 
  -1  31   1     2429.85     2320.71    128.17 o 
   0  31   1      105.35      111.54     70.35 o 
   1  31   1     3843.17     3729.04    163.91 o 
   2  31   1      592.60      724.38    103.60 o 
   3  31   1      226.62      170.33     75.20 o 
   4  31   1      252.19      169.51    115.42 o 
   5  31   1      123.64       63.30     75.00 o 
  -5  32   1     1361.60     1404.54    113.21 o 
  -4  32   1      335.70      325.95     74.98 o 
  -3  32   1       45.82       30.83     59.23 o 
  -2  32   1      909.29      936.85    128.57 o 
  -1  32   1     2046.45     2046.94    132.17 o 
   0  32   1      257.46      405.98     82.63 o 
   1  32   1      386.32      772.17    103.35 o 
   2  32   1      224.55      307.40    110.19 o 
   3  32   1        9.80      -42.46     58.27 o 
   4  32   1      111.22       96.41     81.60 o 
   5  32   1      936.43      802.26    259.68 o 
  -5  33   1       83.19      132.45     63.50 o 
  -4  33   1      574.66      541.23    110.69 o 
  -3  33   1       34.47       17.60     61.80 o 
  -2  33   1        0.04        6.95     56.87 o 
  -1  33   1        9.48      208.52     63.68 o 
   0  33   1     5932.17     5846.84    209.39 o 
   1  33   1      137.51      219.11     69.12 o 
   2  33   1      221.46      148.71     72.84 o 
   3  33   1      197.90      245.19     82.07 o 
   4  33   1      400.31      258.03     87.08 o 
  -5  34   1     1238.37     1423.28    213.24 o 
  -4  34   1       60.44       68.91     62.82 o 
  -3  34   1      633.46      620.67    107.80 o 
  -2  34   1      633.59      776.08    111.55 o 
  -1  34   1     2237.66     2260.38    134.13 o 
   0  34   1       61.64      381.96     81.70 o 
   1  34   1      573.40      663.99    100.33 o 
   2  34   1       30.37       21.98     61.63 o 
   3  34   1      408.22      413.24     96.85 o 
   4  34   1        7.11       35.32     68.38 o 
  -4  35   1      551.04      535.33    111.51 o 
  -3  35   1       14.57       39.14     62.57 o 
  -2  35   1       26.79       52.06     66.46 o 
  -1  35   1     2512.52     2294.66    138.10 o 
   0  35   1     1826.96     1785.36    121.47 o 
   1  35   1     3615.66     3822.68    177.55 o 
   2  35   1       10.01        8.46     58.20 o 
   3  35   1        2.56       -5.44     61.72 o 
   4  35   1      189.97       53.95     72.80 o 
  -4  36   1      168.81       58.43     79.88 o 
  -3  36   1      478.29      737.75    114.13 o 
  -2  36   1     2208.29     2070.83    138.16 o 
  -1  36   1       63.32      310.38    116.53 o 
   0  36   1      237.98      186.74     82.07 o 
   1  36   1      550.59      698.99    111.49 o 
   2  36   1     1858.01     1737.93    128.96 o 
   3  36   1      184.50      149.60     74.75 o 
  -3  37   1     1399.67     1482.41    156.74 o 
  -2  37   1       42.54      143.50     73.86 o 
  -1  37   1      669.06      749.73    115.95 o 
   0  37   1       46.26       45.71     59.67 o 
   1  37   1      873.07      918.90    124.83 o 
   2  37   1       86.10      268.80     94.90 o 
   3  37   1      293.41      304.40     95.28 o 
  -3  38   1       41.35      108.75    101.51 o 
  -2  38   1     1119.46     1428.97    150.50 o 
  -1  38   1      488.29      482.63     99.10 o 
   0  38   1       53.55      139.20     72.37 o 
   1  38   1      214.32      188.71     90.28 o 
   2  38   1      527.30      492.45    103.59 o 
  -2  39   1      837.56      817.46    144.76 o 
  -1  39   1        1.08       27.51     70.74 o 
   0  39   1      391.69      432.42    100.32 o 
   1  39   1       43.80       38.92     72.38 o 
   2  39   1      440.64      343.35     97.59 o 
  -1  40   1      571.54      737.71    119.35 o 
   0  40   1      242.32      127.67     96.16 o 
   1  40   1      647.91      782.67    124.29 o 
  -8   0   2      624.36      506.09    133.45 o 
  -6   0   2      880.07      610.38    119.95 o 
  -4   0   2       98.93       54.01     46.70 o 
  -2   0   2    25702.14    26728.41    467.89 o 
   0   0   2     7170.72     7296.97    110.97 o 
   2   0   2      230.84      384.62     47.96 o 
   4   0   2        5.12      -42.60     28.47 o 
   6   0   2     2143.88     2186.12    198.57 o 
   8   0   2        0.19      -32.97    105.80 o 
  -8   1   2        0.22       15.43     57.52 o 
  -7   1   2        0.50       30.04     43.20 o 
  -6   1   2     1079.71      796.36     92.11 o 
  -5   1   2       50.09       33.00     39.24 o 
  -4   1   2       46.74       11.11     29.47 o 
  -3   1   2    21701.17    22436.62    259.04 o 
  -2   1   2       12.93        1.34     12.73 o 
  -1   1   2    17741.75    18806.27    223.63 o 
   0   1   2     2725.10     2745.62     49.39 o 
   1   1   2    19869.57    20575.32    420.24 o 
   2   1   2     2091.11     2174.51     35.49 o 
   3   1   2      960.55      971.73     30.93 o 
   4   1   2     1207.59     1085.39     46.31 o 
   5   1   2      601.10      772.10    198.04 o 
   6   1   2      225.14      146.23     70.73 o 
   7   1   2      211.80      129.69     76.65 o 
   8   1   2       85.69      -29.89     71.80 o 
  -8   2   2       47.81       14.89     51.46 o 
  -7   2   2     1567.74     1613.74     91.68 o 
  -6   2   2       70.60       78.43     42.39 o 
  -5   2   2      503.47      460.04    148.06 o 
  -4   2   2     3107.87     3270.71     84.76 o 
  -3   2   2      205.05      119.30     27.71 o 
  -2   2   2    10552.83    11095.77    189.83 o 
  -1   2   2      252.10      430.00     88.10 o 
   0   2   2    29801.69    32391.77    228.85 o 
   1   2   2        5.20       -9.22     13.36 o 
   2   2   2      772.27      815.14     27.06 o 
   3   2   2     2381.07     2034.47     50.33 o 
   4   2   2      178.87      226.71     43.74 o 
   5   2   2      111.45        8.89     50.82 o 
   6   2   2     1052.53     1212.40    157.12 o 
   7   2   2      480.40      349.90     97.95 o 
   8   2   2       37.86      -94.30     69.70 o 
  -8   3   2       44.45       71.65     57.49 o 
  -7   3   2      167.75      154.67     51.11 o 
  -6   3   2     2739.15     2636.71    103.58 o 
  -5   3   2     2524.93     2439.58     88.65 o 
  -4   3   2       68.16       33.63     25.42 o 
  -3   3   2     9623.40     9854.85    134.28 o 
  -2   3   2     6682.48     6748.65    131.44 o 
  -1   3   2      598.48      677.32     27.13 o 
   0   3   2     1229.48     1300.22     26.42 o 
   1   3   2      971.97      892.75     30.83 o 
   2   3   2      204.89      223.34     21.31 o 
   3   3   2     3923.48     3957.23     71.13 o 
   4   3   2     6826.40     6750.69    181.21 o 
   5   3   2       71.04       46.25     54.21 o 
   6   3   2      867.16      904.29    117.56 o 
   7   3   2      463.33      366.87    100.98 o 
   8   3   2       92.63       46.50     93.50 o 
  -8   4   2      221.10      129.56     59.64 o 
  -7   4   2      631.46      754.68     83.21 o 
  -6   4   2      107.05       46.31     36.76 o 
  -5   4   2     1159.63     1051.69     50.40 o 
  -4   4   2       18.29       -4.46     20.78 o 
  -3   4   2     9577.81     9549.84    133.43 o 
  -2   4   2      869.27      741.86     23.60 o 
  -1   4   2    12068.93    12610.71    143.34 o 
   0   4   2      266.05      317.27     20.06 o 
   1   4   2     2397.20     2485.65     49.79 o 
   2   4   2      286.23      350.78     23.86 o 
   3   4   2     9784.10     9868.25    148.42 o 
   4   4   2       54.07       71.08     32.09 o 
   5   4   2      187.17      123.99     59.58 o 
   6   4   2      149.79      237.19     81.08 o 
   7   4   2      173.31      136.18     80.71 o 
   8   4   2        1.17      -62.31     67.89 o 
  -8   5   2        1.84      -34.27     59.79 o 
  -7   5   2       88.62       57.39     49.22 o 
  -6   5   2      659.60      829.86     94.22 o 
  -5   5   2      848.44      918.42     77.73 o 
  -4   5   2        8.07      -10.91     27.66 o 
  -3   5   2     1282.57     1151.62     50.99 o 
  -2   5   2    13000.84    13417.01    199.69 o 
  -1   5   2        1.46       16.93     10.82 o 
   0   5   2     4365.02     4386.14     84.98 o 
   1   5   2     8251.51     8392.47    101.44 o 
   2   5   2    12238.66    12238.28    136.52 o 
   3   5   2      719.55      820.72     40.59 o 
   4   5   2      274.90      267.32     51.53 o 
   5   5   2     1831.30     1701.42    114.40 o 
   6   5   2       86.68       23.31     61.73 o 
   7   5   2      370.91      413.64    101.51 o 
   8   5   2      503.09      404.60    108.17 o 
  -8   6   2      173.80      214.22     72.13 o 
  -7   6   2      310.13      238.25     96.69 o 
  -6   6   2        0.74       30.56     46.67 o 
  -5   6   2     1479.56     1347.75     58.56 o 
  -4   6   2     6622.75     6486.55    105.42 o 
  -3   6   2     1765.82     1521.15     72.65 o 
  -2   6   2     5091.29     5372.97     70.37 o 
  -1   6   2     2004.41     2033.93     38.07 o 
   0   6   2    17666.57    17938.45    172.75 o 
   1   6   2        4.39        0.64     14.81 o 
   2   6   2     4306.85     4447.59     67.59 o 
   3   6   2     3034.18     2887.85     67.03 o 
   4   6   2     1961.66     1972.82     75.60 o 
   5   6   2      100.74      140.02     84.32 o 
   6   6   2      684.95      550.16    103.01 o 
   7   6   2       14.45      -25.89     66.13 o 
   8   6   2      156.45       26.23     80.46 o 
  -8   7   2       64.53        6.21     57.66 o 
  -7   7   2        2.00      -15.45     46.13 o 
  -6   7   2      556.54      510.93     67.50 o 
  -5   7   2       14.92        6.09     24.70 o 
  -4   7   2      394.80      445.17     38.90 o 
  -3   7   2    15912.53    16645.15    206.52 o 
  -2   7   2       66.82       60.39     13.96 o 
  -1   7   2     2229.01     2236.74     38.54 o 
   0   7   2        0.20       -7.25     11.62 o 
   1   7   2    23280.26    23749.49    215.44 o 
   2   7   2        5.78       27.20     14.98 o 
   3   7   2      959.72      943.94     40.71 o 
   4   7   2      944.64      942.04     88.72 o 
   5   7   2      201.30      189.72     68.82 o 
   6   7   2       70.59      -33.06     57.67 o 
   7   7   2      659.07      570.31    112.29 o 
  -8   8   2       46.31       29.93     59.11 o 
  -7   8   2        1.27      -57.98     40.35 o 
  -6   8   2      317.51      336.79     76.69 o 
  -5   8   2      106.54      105.47     31.48 o 
  -4   8   2     7207.52     7219.53    109.87 o 
  -3   8   2      295.73      262.11     26.41 o 
  -2   8   2     3039.84     3099.49     61.00 o 
  -1   8   2     4190.44     4411.83     58.26 o 
   0   8   2    18603.83    18582.30    154.63 o 
   1   8   2       65.60       55.56     17.87 o 
   2   8   2     2804.33     2571.47     51.35 o 
   3   8   2     2163.43     2143.88     58.21 o 
   4   8   2     1771.45     1829.32     74.43 o 
   5   8   2       39.81       13.21     67.37 o 
   6   8   2      223.27      221.23     78.88 o 
   7   8   2      127.73      104.63    103.35 o 
  -8   9   2       89.09       99.65     62.79 o 
  -7   9   2       84.14       55.90     49.97 o 
  -6   9   2      596.18      733.51     75.56 o 
  -5   9   2      712.30      736.23     68.55 o 
  -4   9   2       47.16       36.40     21.77 o 
  -3   9   2     6100.57     6195.99     87.03 o 
  -2   9   2     1547.49     1461.48     39.11 o 
  -1   9   2     6818.84     6908.01     79.07 o 
   0   9   2     4865.41     4907.59     65.27 o 
   1   9   2     4165.64     4080.93     69.59 o 
   2   9   2     3876.61     3560.92     61.85 o 
   3   9   2      193.24      208.90     28.79 o 
   4   9   2       12.24       19.80     30.64 o 
   5   9   2      722.42      647.52    198.42 o 
   6   9   2        3.30      -93.34     62.22 o 
   7   9   2        2.12     -114.55     76.37 o 
  -8  10   2      121.64      108.02     63.14 o 
  -7  10   2      353.44      393.95     70.19 o 
  -6  10   2       19.60       91.50     47.82 o 
  -5  10   2     5055.98     4749.42    126.89 o 
  -4  10   2      156.98      163.69     26.33 o 
  -3  10   2     6411.03     6176.32     86.47 o 
  -2  10   2      921.64      881.92     29.15 o 
  -1  10   2     3726.88     3445.74     54.22 o 
   0  10   2     2065.04     1977.98     41.30 o 
   1  10   2      901.69      919.80     42.30 o 
   2  10   2       12.24       -0.33     16.66 o 
   3  10   2    11504.56    11087.56    148.20 o 
   4  10   2       80.71       31.53     31.20 o 
   5  10   2        0.11      -66.54     48.02 o 
   6  10   2       10.65      -97.39     64.93 o 
   7  10   2      685.15     1080.26    650.80 o 
  -8  11   2       23.82      -72.29     48.20 o 
  -7  11   2       14.62       11.65     44.04 o 
  -6  11   2     5190.63     5060.72    145.29 o 
  -5  11   2      505.27      703.06     67.16 o 
  -4  11   2      863.23      843.00     34.79 o 
  -3  11   2       53.62       67.65     17.81 o 
  -2  11   2     2985.60     2873.58     53.54 o 
  -1  11   2      560.61      577.84     40.30 o 
   0  11   2     4737.13     4722.60     67.93 o 
   1  11   2     4723.21     4679.41    126.82 o 
   2  11   2     4649.38     4472.84     77.87 o 
   3  11   2       17.15       82.18     24.46 o 
   4  11   2     2841.01     2806.32     95.09 o 
   5  11   2      556.64      403.25    109.19 o 
   6  11   2      394.77      385.91    100.95 o 
   7  11   2      642.39     1012.25    420.78 o 
  -8  12   2       16.39      -44.49     52.98 o 
  -7  12   2     1381.81     1512.92     90.29 o 
  -6  12   2      161.54      158.98     48.32 o 
  -5  12   2       68.38       72.96     36.24 o 
  -4  12   2     5722.22     5516.97    158.22 o 
  -3  12   2     1316.67     1428.06     39.46 o 
  -2  12   2      137.27      148.14     20.36 o 
  -1  12   2     7556.60     7294.02     89.17 o 
   0  12   2     1481.08     1218.97     35.63 o 
   1  12   2      258.93      348.14     65.45 o 
   2  12   2     1223.81     1138.66     46.24 o 
   3  12   2     5613.30     5411.38     96.09 o 
   4  12   2       92.42       91.22     39.22 o 
   5  12   2       70.22       61.94     66.37 o 
   6  12   2      476.88      828.15    191.61 o 
   7  12   2      493.58      583.46    222.36 o 
  -8  13   2       10.05       28.37     62.00 o 
  -7  13   2       83.90       69.90     54.01 o 
  -6  13   2      932.25     1073.86     90.80 o 
  -5  13   2     1263.59     1264.51     70.16 o 
  -4  13   2      186.69      170.63     37.88 o 
  -3  13   2    10107.68     9620.61    114.79 o 
  -2  13   2     2983.10     2906.93     57.40 o 
  -1  13   2     7363.27     7309.25     91.89 o 
   0  13   2       98.12      150.08     24.06 o 
   1  13   2     7268.06     7245.53    118.43 o 
   2  13   2        5.92       -8.42     15.68 o 
   3  13   2        5.98       51.91     29.82 o 
   4  13   2     4711.92     4403.25    156.71 o 
   5  13   2     2350.96     2603.19    145.64 o 
   6  13   2      901.09      991.46    272.07 o 
   7  13   2      418.87      355.35    316.82 o 
  -8  14   2     1075.68     1353.90    128.36 o 
  -7  14   2       67.54       82.14     52.49 o 
  -6  14   2      374.53      433.69     63.53 o 
  -5  14   2       34.68        3.52     32.61 o 
  -4  14   2     1329.94     1330.31     65.45 o 
  -3  14   2      181.20      271.11     43.50 o 
  -2  14   2     5911.41     5828.61     88.04 o 
  -1  14   2      638.68      811.84     72.00 o 
   0  14   2    20520.19    19542.36    180.60 o 
   1  14   2        0.20      -16.69     17.04 o 
   2  14   2     1005.51      969.67     37.57 o 
   3  14   2       32.65       38.42     23.55 o 
   4  14   2     2334.04     2242.93     90.05 o 
   5  14   2      515.47      618.33    187.84 o 
   6  14   2     1205.10     1548.94    189.65 o 
   7  14   2        9.75        7.91     79.36 o 
  -8  15   2        9.76       75.51     72.58 o 
  -7  15   2       73.04       26.68     50.98 o 
  -6  15   2      372.63      356.23     63.74 o 
  -5  15   2       15.88       26.60     36.36 o 
  -4  15   2      103.21       74.80     34.60 o 
  -3  15   2    12189.88    11912.90    191.49 o 
  -2  15   2     2188.84     1985.58     68.25 o 
  -1  15   2     7107.07     7252.88     96.66 o 
   0  15   2     2119.76     2203.49     68.69 o 
   1  15   2     1972.87     1642.71     67.71 o 
   2  15   2      909.81      898.87     41.40 o 
   3  15   2      567.83      675.03     56.99 o 
   4  15   2     1148.87     1226.12     73.04 o 
   5  15   2     2650.76     2645.64    145.77 o 
   6  15   2        7.94       11.27     59.02 o 
   7  15   2      105.53      137.91     90.83 o 
  -8  16   2      217.50      187.10     88.07 o 
  -7  16   2     1117.50     1427.49    107.02 o 
  -6  16   2        0.98       47.93     44.99 o 
  -5  16   2       43.18      -24.91     35.48 o 
  -4  16   2     1674.98     1683.09     76.03 o 
  -3  16   2      511.75      712.29     69.80 o 
  -2  16   2     2047.56     2058.13     83.87 o 
  -1  16   2    11620.30    11514.70    152.67 o 
   0  16   2    15910.81    15678.78    181.86 o 
   1  16   2        0.73      -16.57     19.35 o 
   2  16   2      319.77      255.26     33.71 o 
   3  16   2     7743.29     7652.77    204.18 o 
   4  16   2      807.46      934.69    131.29 o 
   5  16   2        4.68       37.12     58.98 o 
   6  16   2      161.71      320.18     92.19 o 
   7  16   2      556.10      866.58    291.36 o 
  -8  17   2        7.96       -1.03     68.89 o 
  -7  17   2        2.26       64.34     51.42 o 
  -6  17   2     2934.13     2867.48    213.66 o 
  -5  17   2      360.35      528.82    148.84 o 
  -4  17   2      151.33      145.43     41.37 o 
  -3  17   2      235.09      289.34     43.72 o 
  -2  17   2    12391.79    11977.07    190.38 o 
  -1  17   2      129.81      162.44     55.65 o 
   0  17   2     1228.70     1378.59    147.75 o 
   1  17   2        7.84       17.25     20.90 o 
   2  17   2     5098.10     5089.94    101.04 o 
   3  17   2     2988.49     2924.81    100.65 o 
   4  17   2     6876.91     6764.34    164.03 o 
   5  17   2      210.92      193.71     72.13 o 
   6  17   2     2222.69     2338.94    153.96 o 
   7  17   2       25.46       16.36     79.34 o 
  -8  18   2      378.06      496.59    110.18 o 
  -7  18   2     1354.68     1487.76    100.45 o 
  -6  18   2      413.52      478.82     97.91 o 
  -5  18   2     1981.18     2125.67     94.55 o 
  -4  18   2      444.78      505.72     69.58 o 
  -3  18   2     2189.56     2225.54     82.29 o 
  -2  18   2      652.42      884.39     74.23 o 
  -1  18   2     7745.25     7532.21    123.86 o 
   0  18   2     1028.24      886.52     48.42 o 
   1  18   2       27.27       25.27     23.94 o 
   2  18   2     1225.07     1134.68     66.29 o 
   3  18   2     4704.97     4704.03    130.34 o 
   4  18   2      595.50      756.96     75.52 o 
   5  18   2       14.05       48.62     61.38 o 
   6  18   2     1078.20     1230.38    207.69 o 
   7  18   2      687.09      692.67    421.80 o 
  -8  19   2       42.80       -0.39     70.17 o 
  -7  19   2      182.47      278.67     94.65 o 
  -6  19   2     1600.33     1629.95     95.35 o 
  -5  19   2      388.48      505.53     67.51 o 
  -4  19   2      110.57      113.06     39.21 o 
  -3  19   2     5505.43     5319.22    130.64 o 
  -2  19   2     2363.48     2276.29     80.46 o 
  -1  19   2     3022.64     3057.70     78.15 o 
   0  19   2      674.37      835.71     48.57 o 
   1  19   2     4570.60     4413.98    101.20 o 
   2  19   2     4984.47     4762.44    159.91 o 
   3  19   2      622.44      678.48     69.61 o 
   4  19   2      137.79       84.63     43.90 o 
   5  19   2     2091.72     2191.38    137.87 o 
   6  19   2      338.74      420.58    102.23 o 
   7  19   2       69.04       58.52     88.00 o 
  -7  20   2       19.54       42.71     57.33 o 
  -6  20   2       85.59      150.82     51.38 o 
  -5  20   2      942.98      954.58    147.66 o 
  -4  20   2     4878.10     4905.71    135.85 o 
  -3  20   2      615.83      834.92     68.97 o 
  -2  20   2     1280.50     1275.04     63.58 o 
  -1  20   2        1.75       86.64     40.62 o 
   0  20   2    12486.75    11460.39    184.60 o 
   1  20   2      242.54      278.66     39.25 o 
   2  20   2      737.79      871.85     92.43 o 
   3  20   2     2243.75     2202.56    130.56 o 
   4  20   2      194.03      297.06     58.97 o 
   5  20   2      438.76      525.84     98.66 o 
   6  20   2      516.36      593.50    111.86 o 
  -7  21   2      239.06      209.31     85.59 o 
  -6  21   2       58.95       56.61     49.16 o 
  -5  21   2      739.92     1105.77    133.49 o 
  -4  21   2       84.24      169.85     44.88 o 
  -3  21   2     7507.19     7293.78    161.31 o 
  -2  21   2        5.65       12.62     29.09 o 
  -1  21   2     3618.14     3755.38     91.63 o 
   0  21   2      382.28      891.52     69.47 o 
   1  21   2     7804.99     7352.25    139.86 o 
   2  21   2      363.81      306.44     65.68 o 
   3  21   2     3686.85     3196.62    196.41 o 
   4  21   2      123.21      125.80     49.41 o 
   5  21   2      293.36      241.18    113.28 o 
   6  21   2       90.70      138.81     81.94 o 
  -7  22   2      286.68      310.09     72.59 o 
  -6  22   2      276.28      351.77     67.72 o 
  -5  22   2      454.34      579.77     75.63 o 
  -4  22   2     3254.95     3187.06    113.09 o 
  -3  22   2     1399.79     1463.52     74.88 o 
  -2  22   2      196.66      206.54     42.19 o 
  -1  22   2     6533.97     6415.44    124.10 o 
   0  22   2     7653.56     7180.47    146.25 o 
   1  22   2      787.20      919.02     79.62 o 
   2  22   2      369.06      427.38    177.52 o 
   3  22   2     1017.96     1157.33    101.47 o 
   4  22   2     1478.71     1212.90     84.08 o 
   5  22   2       14.34      -66.49     90.11 o 
   6  22   2      388.96      338.19    100.88 o 
  -7  23   2        9.93      -74.60     50.60 o 
  -6  23   2     2051.67     2017.63    104.98 o 
  -5  23   2      112.19      193.53     54.71 o 
  -4  23   2        0.21       11.72     37.07 o 
  -3  23   2     4630.50     4414.75    168.60 o 
  -2  23   2     7676.53     7474.64    162.90 o 
  -1  23   2     1306.83     1453.18     61.18 o 
   0  23   2     2730.47     2817.04     91.79 o 
   1  23   2     1524.33     1417.87     63.67 o 
   2  23   2     7074.18     6846.15    245.83 o 
   3  23   2     1460.68     1657.98    128.04 o 
   4  23   2      486.60      478.99     75.38 o 
   5  23   2        0.98       -2.82     65.36 o 
   6  23   2       44.63       35.03     75.48 o 
  -7  24   2      365.53      384.95    126.18 o 
  -6  24   2        0.49       45.24     51.81 o 
  -5  24   2     3838.46     3758.23    134.90 o 
  -4  24   2      599.31      623.01     75.51 o 
  -3  24   2     4556.39     4528.12    132.99 o 
  -2  24   2        6.84      186.41     77.28 o 
  -1  24   2     3539.70     3250.90     90.70 o 
   0  24   2        0.22       69.00     35.91 o 
   1  24   2      121.26      253.13     60.67 o 
   2  24   2      997.17     1480.83    109.92 o 
   3  24   2    10002.38     9127.44    260.50 o 
   4  24   2      133.86      165.78     68.04 o 
   5  24   2       26.00       22.35     66.29 o 
   6  24   2       25.98       43.60     76.92 o 
  -7  25   2      398.49      450.94     84.63 o 
  -6  25   2     1328.51     1465.28     98.76 o 
  -5  25   2     2479.11     2689.20    148.41 o 
  -4  25   2        1.61       93.69     44.76 o 
  -3  25   2      561.20      761.99     75.04 o 
  -2  25   2     7504.53     7128.44    165.53 o 
  -1  25   2       10.85      121.03     40.71 o 
   0  25   2     3130.13     2801.19     95.44 o 
   1  25   2     7884.70     7390.77    212.52 o 
   2  25   2     3604.03     3815.57    202.25 o 
   3  25   2      155.31      337.82     81.64 o 
   4  25   2     1496.11     1681.31    231.48 o 
   5  25   2      666.90      253.17    149.73 o 
   6  25   2      576.71      731.55    125.66 o 
  -7  26   2      353.91      466.32    146.73 o 
  -6  26   2      197.77      193.51     60.45 o 
  -5  26   2      460.29      578.33     78.12 o 
  -4  26   2     6049.88     6001.32    167.21 o 
  -3  26   2       23.86       51.91     41.96 o 
  -2  26   2      133.00      306.54     79.15 o 
  -1  26   2      100.67      113.78     46.44 o 
   0  26   2     2236.52     2197.08     86.35 o 
   1  26   2      381.63      640.08     86.81 o 
   2  26   2     3705.31     3360.04    152.42 o 
   3  26   2     1659.06     1662.38    116.01 o 
   4  26   2     2906.58     2966.60    242.64 o 
   5  26   2      297.25      243.18     87.97 o 
   6  26   2      607.61      279.32    200.53 o 
  -6  27   2       98.38       10.40     51.54 o 
  -5  27   2     1544.69     1580.57     94.88 o 
  -4  27   2        0.08      120.33     50.33 o 
  -3  27   2     2055.75     2068.64    137.89 o 
  -2  27   2      425.21      457.06     55.88 o 
  -1  27   2      193.71      167.10     48.45 o 
   0  27   2      421.63      717.33     68.81 o 
   1  27   2     7122.53     6693.02    210.41 o 
   2  27   2      325.98      392.43    166.18 o 
   3  27   2      373.99      397.32     85.53 o 
   4  27   2      184.20      132.27     80.72 o 
   5  27   2     1633.17     1573.93    242.58 o 
  -6  28   2       14.49      -56.75     58.13 o 
  -5  28   2     1015.21     1278.97    131.45 o 
  -4  28   2     2319.91     2169.75    105.86 o 
  -3  28   2      692.18      847.78    143.87 o 
  -2  28   2      504.72      654.09     65.35 o 
  -1  28   2      832.26      862.50    125.64 o 
   0  28   2     6502.26     6405.51    201.80 o 
   1  28   2      318.98      499.33     84.71 o 
   2  28   2     1340.56     1312.22    113.17 o 
   3  28   2      735.93      655.24    103.23 o 
   4  28   2     1684.30     1618.07    233.06 o 
   5  28   2        0.27        4.31     69.21 o 
  -6  29   2      599.50      773.15    100.36 o 
  -5  29   2      105.27      159.40     62.27 o 
  -4  29   2        0.48       28.19     45.13 o 
  -3  29   2     1356.46     1326.90     83.19 o 
  -2  29   2     3883.12     3976.58    115.12 o 
  -1  29   2      688.94      967.44     85.56 o 
   0  29   2      603.23      809.39     98.86 o 
   1  29   2      279.52      124.76     61.77 o 
   2  29   2     2671.85     2440.79    137.64 o 
   3  29   2       38.50       75.94     60.55 o 
   4  29   2      779.05      662.77    164.46 o 
   5  29   2      956.06      573.89    353.62 o 
  -6  30   2        2.50       70.14     63.62 o 
  -5  30   2     1309.82     1593.13    147.86 o 
  -4  30   2       72.37       44.51     48.73 o 
  -3  30   2      898.97     1076.46    117.01 o 
  -2  30   2      449.91      767.68     72.72 o 
  -1  30   2     6031.60     5909.97    159.60 o 
   0  30   2      652.68      704.70     94.90 o 
   1  30   2     1062.80     1246.52    124.68 o 
   2  30   2      616.78      590.30     97.65 o 
   3  30   2     2403.93     2164.11    138.72 o 
   4  30   2       18.52        2.85     53.51 o 
   5  30   2       11.50       17.84     64.11 o 
  -5  31   2      646.92      884.41    102.02 o 
  -4  31   2       25.08       13.61     51.87 o 
  -3  31   2       47.43       68.22     50.99 o 
  -2  31   2     4577.66     4835.71    152.60 o 
  -1  31   2       20.32      285.87     59.21 o 
   0  31   2      327.87      371.18    108.05 o 
   1  31   2      931.51      995.51    115.01 o 
   2  31   2     1381.10     1293.18    118.54 o 
   3  31   2        3.62      -18.62     51.70 o 
   4  31   2     1648.46     1907.65    261.70 o 
  -5  32   2      262.72      353.35     77.70 o 
  -4  32   2     1943.01     1989.14    108.73 o 
  -3  32   2      344.53      373.42     62.28 o 
  -2  32   2        6.55      254.20     58.37 o 
  -1  32   2     2817.35     2398.01    133.27 o 
   0  32   2     3184.22     3035.12    150.13 o 
   1  32   2      441.81      615.24     95.13 o 
   2  32   2      704.18      707.06    107.47 o 
   3  32   2      728.25      500.47     97.95 o 
   4  32   2      424.12      253.25    137.78 o 
  -5  33   2     1256.80     1385.61    114.91 o 
  -4  33   2       22.47       43.21     54.51 o 
  -3  33   2     1579.18     1683.48    105.37 o 
  -2  33   2       15.60       49.00     51.77 o 
  -1  33   2     1175.52     1472.43    120.63 o 
   0  33   2       52.31      331.66     79.32 o 
   1  33   2     2510.56     2326.75    138.06 o 
   2  33   2       23.29      -21.65     55.67 o 
   3  33   2        0.42        8.72     53.71 o 
   4  33   2       10.62      -38.33     61.15 o 
  -5  34   2       10.84      -28.54     55.28 o 
  -4  34   2     1315.23     1325.09    179.67 o 
  -3  34   2      101.10      199.12     70.59 o 
  -2  34   2     1013.90     1296.84    112.86 o 
  -1  34   2      755.85      981.07    119.62 o 
   0  34   2     5009.44     5073.88    201.23 o 
   1  34   2      747.18      786.33    111.83 o 
   2  34   2      172.64      173.23     72.26 o 
   3  34   2        4.84      -83.63     55.75 o 
   4  34   2      792.84      466.08    117.11 o 
  -4  35   2        0.34      -69.76     47.11 o 
  -3  35   2     1559.34     1843.26    155.79 o 
  -2  35   2     2718.82     2594.55    149.15 o 
  -1  35   2      568.96      991.39    122.24 o 
   0  35   2       16.90      212.22     74.67 o 
   1  35   2     1518.52     1560.52    131.87 o 
   2  35   2      565.30      690.95    189.71 o 
   3  35   2      272.71      204.69    100.28 o 
  -4  36   2      105.91       31.03     55.03 o 
  -3  36   2      404.53      577.03     90.31 o 
  -2  36   2       79.62      201.15     79.13 o 
  -1  36   2     5782.92     5762.48    220.06 o 
   0  36   2      332.26      388.08     91.66 o 
   1  36   2      718.29      781.21    114.54 o 
   2  36   2       18.51      155.94     79.25 o 
   3  36   2     1207.81      950.19    326.09 o 
  -3  37   2      110.77      128.47     66.38 o 
  -2  37   2     3406.59     3479.67    209.50 o 
  -1  37   2       69.99      345.92    130.29 o 
   0  37   2      498.05      539.57    103.19 o 
   1  37   2       41.49       -7.47     59.85 o 
   2  37   2     2908.47     2672.98    240.83 o 
  -3  38   2      523.79      727.39    102.31 o 
  -2  38   2        6.74       92.64     75.94 o 
  -1  38   2      349.09      344.69     90.90 o 
   0  38   2      723.82      760.53    118.47 o 
   1  38   2        2.41       16.69     63.31 o 
   2  38   2      697.06      814.47    124.49 o 
  -2  39   2       24.55       40.02     71.51 o 
  -1  39   2      248.16      343.50     93.90 o 
   0  39   2      318.70      322.17     89.33 o 
   1  39   2     2055.60     2006.19    183.87 o 
  -1  40   2      486.50      501.52    132.57 o 
   0  40   2      560.48      567.56    112.77 o 
  -7   0   3      145.90       99.53     64.27 o 
  -5   0   3     1772.77     1888.72     89.00 o 
  -3   0   3    11844.10    11308.15    174.91 o 
  -1   0   3    53084.83    55932.88    715.65 o 
   1   0   3     3756.27     3607.89    147.01 o 
   3   0   3       68.54       58.04     21.70 o 
   5   0   3     2354.92     2070.27    181.09 o 
   7   0   3       46.21       38.76     97.27 o 
  -8   1   3      363.30      422.42    100.71 o 
  -7   1   3      317.57      320.92     61.27 o 
  -6   1   3      170.46      194.39     44.53 o 
  -5   1   3      140.09       97.41     29.07 o 
  -4   1   3     6140.27     6015.24     97.38 o 
  -3   1   3      119.95       81.69     37.32 o 
  -2   1   3    14234.08    14760.29    210.63 o 
  -1   1   3      284.89      315.29     45.79 o 
   0   1   3    35550.93    36825.71    343.57 o 
   1   1   3      962.80      913.60     34.64 o 
   2   1   3      675.87      879.49     39.42 o 
   3   1   3     1579.38     1408.59     34.38 o 
   4   1   3      255.69      242.82     42.28 o 
   5   1   3       76.37      -11.60     50.53 o 
   6   1   3      605.15      696.16    145.38 o 
   7   1   3      141.39       36.54     73.06 o 
  -8   2   3       33.36       25.95     94.93 o 
  -7   2   3       15.81        4.26     38.13 o 
  -6   2   3     6212.84     5852.03    122.18 o 
  -5   2   3       68.93       25.28     25.20 o 
  -4   2   3      448.05      605.62     41.75 o 
  -3   2   3    11765.13    12091.43    155.63 o 
  -2   2   3     4720.51     4896.19     73.96 o 
  -1   2   3    11853.72    12068.01    114.04 o 
   0   2   3     5203.76     5281.58     93.27 o 
   1   2   3      144.11       81.86     20.46 o 
   2   2   3     1288.86     1174.87     44.69 o 
   3   2   3       13.11        6.75     23.60 o 
   4   2   3     5054.78     4893.13    118.01 o 
   5   2   3      348.63      269.03     78.14 o 
   6   2   3      905.76      949.12    118.80 o 
   7   2   3      188.76       80.92     79.64 o 
  -8   3   3       57.07       -8.83     87.62 o 
  -7   3   3     2017.57     1775.69     80.50 o 
  -6   3   3      373.49      488.55     50.04 o 
  -5   3   3     2416.28     2238.21     66.98 o 
  -4   3   3       44.55       23.53     20.77 o 
  -3   3   3     4525.99     4439.66     69.33 o 
  -2   3   3      309.78      365.14     28.44 o 
  -1   3   3    11347.37    11542.67    126.19 o 
   0   3   3     1402.26     1417.75     32.42 o 
   1   3   3       41.63       22.70     17.34 o 
   2   3   3      244.71      310.35     33.34 o 
   3   3   3    11041.14    10874.46    110.90 o 
   4   3   3        0.12       38.08     35.24 o 
   5   3   3        1.08      -25.89     52.36 o 
   6   3   3       22.72        0.95     74.67 o 
   7   3   3       75.36        1.39     68.25 o 
  -8   4   3       15.26       39.42     71.22 o 
  -7   4   3       14.70      -11.16     39.03 o 
  -6   4   3     4422.82     4489.99     97.88 o 
  -5   4   3       48.02       50.54     29.15 o 
  -4   4   3      122.95       81.34     22.16 o 
  -3   4   3       47.25       42.46     18.31 o 
  -2   4   3    10168.96    10569.93    177.20 o 
  -1   4   3     3047.29     3002.80     44.90 o 
   0   4   3    10542.47    10671.96    103.64 o 
   1   4   3      171.81      109.92     22.25 o 
   2   4   3     1389.79     1167.47     45.01 o 
   3   4   3     1326.68     1476.93     61.13 o 
   4   4   3     1655.15     1608.65     79.04 o 
   5   4   3     1518.69     1495.71    122.99 o 
   6   4   3      514.46      440.54     93.20 o 
   7   4   3      201.61       16.96     72.29 o 
  -8   5   3      600.12      894.70    319.54 o 
  -7   5   3      666.86      975.69    111.51 o 
  -6   5   3      605.07      718.84     57.42 o 
  -5   5   3     1423.33     1261.92     48.20 o 
  -4   5   3     3776.83     3704.57     69.54 o 
  -3   5   3     2124.76     1870.30     62.08 o 
  -2   5   3     1512.29     1602.68     33.42 o 
  -1   5   3     5860.16     5608.66     66.29 o 
   0   5   3     7581.62     7288.58     81.37 o 
   1   5   3     4637.22     4687.92     79.17 o 
   2   5   3       84.75       33.22     21.37 o 
   3   5   3    10582.61    10545.04    130.03 o 
   4   5   3      983.97      907.17     69.24 o 
   5   5   3       19.49      -30.61     47.66 o 
   6   5   3       29.35       48.73     61.98 o 
   7   5   3      214.81      182.32     83.02 o 
  -8   6   3      108.31       69.30    103.55 o 
  -7   6   3      560.61      703.17     72.82 o 
  -6   6   3     1895.30     1848.84     86.75 o 
  -5   6   3     2179.47     2206.46     61.53 o 
  -4   6   3     1017.50      977.42     44.51 o 
  -3   6   3     5711.92     5745.25     77.76 o 
  -2   6   3     1255.37     1373.18     32.22 o 
  -1   6   3     6415.12     6849.93     77.10 o 
   0   6   3     4195.83     4166.56     59.33 o 
   1   6   3    14543.48    14539.09    195.39 o 
   2   6   3     3143.46     3183.74     72.79 o 
   3   6   3     2244.58     2169.99     55.59 o 
   4   6   3      127.72      126.21     41.04 o 
   5   6   3      979.94      847.30    111.97 o 
   6   6   3        0.02      -29.80     56.75 o 
   7   6   3        4.96      -26.62     64.06 o 
  -8   7   3      187.11      270.35    128.31 o 
  -7   7   3      378.72      420.12     68.04 o 
  -6   7   3        5.40       34.98     40.54 o 
  -5   7   3       24.82       13.10     24.93 o 
  -4   7   3     9329.55     8953.61    114.42 o 
  -3   7   3     1735.21     1699.04     41.32 o 
  -2   7   3      420.26      555.27     47.14 o 
  -1   7   3     1058.77     1009.30     28.91 o 
   0   7   3    13444.65    13481.19    182.55 o 
   1   7   3      516.41      509.09     34.03 o 
   2   7   3     3945.35     3931.63     91.41 o 
   3   7   3       54.47      105.23     25.06 o 
   4   7   3     2158.47     2098.76    111.40 o 
   5   7   3        1.71      -68.57     45.71 o 
   6   7   3      290.58      309.80     84.77 o 
   7   7   3      164.23      114.88     82.92 o 
  -8   8   3       86.48      142.08     89.40 o 
  -7   8   3      532.52      507.47     87.36 o 
  -6   8   3     2560.64     2477.33     99.64 o 
  -5   8   3     2566.28     2558.73     70.90 o 
  -4   8   3      648.98      682.13     45.02 o 
  -3   8   3     2665.21     2459.74     50.41 o 
  -2   8   3     3996.29     3960.73     74.87 o 
  -1   8   3     2228.74     2446.46     45.38 o 
   0   8   3     2831.18     2642.37     48.60 o 
   1   8   3    15833.63    15781.62    172.00 o 
   2   8   3     4508.47     4351.78     86.13 o 
   3   8   3     1005.19     1055.29     45.55 o 
   4   8   3      554.02      468.67     59.83 o 
   5   8   3      300.63      300.04     79.52 o 
   6   8   3       12.75      -13.62     59.47 o 
   7   8   3      324.18      743.64   1384.02 o 
  -9   9   3       58.17      219.38    208.97 o 
  -8   9   3       43.91      -69.00     71.55 o 
  -7   9   3      881.87     1098.11    120.57 o 
  -6   9   3     1526.62     1578.81     82.18 o 
  -5   9   3     3920.76     3917.06    110.43 o 
  -4   9   3     4442.73     4418.24     76.29 o 
  -3   9   3    10314.40    10040.69    112.63 o 
  -2   9   3     1842.40     1802.81     40.25 o 
  -1   9   3     1272.86     1157.96     32.59 o 
   0   9   3     1904.81     1728.55     40.47 o 
   1   9   3      342.99      500.69     37.67 o 
   2   9   3     2206.58     2087.81     60.19 o 
   3   9   3     6396.25     6195.58     99.17 o 
   4   9   3        3.01        0.94     35.90 o 
   5   9   3        0.85      -72.15     57.58 o 
   6   9   3      331.12      230.61    189.42 o 
   7   9   3      344.95      641.47    605.35 o 
  -8  10   3       11.67      -11.16     93.53 o 
  -7  10   3       33.74       26.05     58.33 o 
  -6  10   3     4786.51     4813.97    137.45 o 
  -5  10   3      460.66      597.22     61.35 o 
  -4  10   3      193.20      218.51     35.13 o 
  -3  10   3     1116.51     1104.46     35.14 o 
  -2  10   3     1578.35     1387.17     36.41 o 
  -1  10   3        9.37        4.45     13.90 o 
   0  10   3    14313.26    14870.43    142.75 o 
   1  10   3        0.12      -24.02     16.48 o 
   2  10   3     6585.64     6394.36    107.72 o 
   3  10   3     1261.27     1399.48     51.71 o 
   4  10   3     2607.15     2490.51    116.11 o 
   5  10   3      145.62      138.63     73.44 o 
   6  10   3       48.83       12.05     79.85 o 
   7  10   3       40.28     -126.44     87.48 o 
  -8  11   3       12.66       44.60     90.14 o 
  -7  11   3      642.70      780.15    243.87 o 
  -6  11   3       23.09       52.71     42.59 o 
  -5  11   3     3788.28     3798.84    111.00 o 
  -4  11   3     4568.33     4452.15     76.48 o 
  -3  11   3     1433.17     1413.81     39.48 o 
  -2  11   3     1250.81     1486.70     38.79 o 
  -1  11   3     3945.89     3852.09     62.78 o 
   0  11   3     1673.23     1638.51     41.62 o 
   1  11   3      139.24      105.80     24.10 o 
   2  11   3      832.60      790.32     44.37 o 
   3  11   3     4487.31     4316.69     89.78 o 
   4  11   3      125.04       90.72     82.65 o 
   5  11   3      179.62      134.21     74.29 o 
   6  11   3       17.86        8.07     80.28 o 
   7  11   3      365.27      479.33    453.66 o 
  -8  12   3      181.02      150.75    111.76 o 
  -7  12   3        2.01      -22.96     49.68 o 
  -6  12   3     1248.58     1132.58     72.07 o 
  -5  12   3     1891.04     1810.31     78.96 o 
  -4  12   3        6.58       20.25     18.97 o 
  -3  12   3     1454.09     1281.47     49.19 o 
  -2  12   3     2611.91     2605.03     52.32 o 
  -1  12   3      750.84      691.84     28.62 o 
   0  12   3     3843.99     3727.52     64.64 o 
   1  12   3     5652.14     5533.42    140.71 o 
   2  12   3      547.99      519.42     38.72 o 
   3  12   3     1657.79     1604.79     66.37 o 
   4  12   3     4421.85     4503.05    321.94 o 
   5  12   3      618.78      763.27    112.18 o 
   6  12   3      794.59      824.24    135.56 o 
   7  12   3      203.15      240.77    249.95 o 
  -8  13   3      310.14      517.38    149.00 o 
  -7  13   3      101.68       88.26     64.50 o 
  -6  13   3      109.05       97.17     44.57 o 
  -5  13   3       26.66       40.39     34.43 o 
  -4  13   3     6482.95     6371.32    122.08 o 
  -3  13   3      700.26      719.80     42.10 o 
  -2  13   3     3675.21     3710.03     65.09 o 
  -1  13   3     4713.99     4808.02     74.84 o 
   0  13   3    14215.68    14086.54    145.46 o 
   1  13   3     1174.45     1132.95     43.85 o 
   2  13   3     2376.56     2294.48     70.31 o 
   3  13   3      624.16      550.58     57.91 o 
   4  13   3      527.31      496.98    122.23 o 
   5  13   3        8.47       30.41     59.88 o 
   6  13   3      604.92      864.72    326.82 o 
   7  13   3        0.11      -69.01     81.31 o 
  -8  14   3      244.92      207.04    115.45 o 
  -7  14   3      472.42      562.26     98.91 o 
  -6  14   3      244.96      207.67     51.52 o 
  -5  14   3       75.95       58.48     36.15 o 
  -4  14   3      633.58      640.01    112.39 o 
  -3  14   3    12591.46    12457.88    137.29 o 
  -2  14   3     3567.33     3592.09     65.72 o 
  -1  14   3     2710.15     2884.24     58.88 o 
   0  14   3        7.69       12.30     16.93 o 
   1  14   3    10003.83    10211.70    140.07 o 
   2  14   3      755.69      708.79     60.09 o 
   3  14   3      920.16      911.67    100.39 o 
   4  14   3      263.89      295.39     74.83 o 
   5  14   3     2782.73     2912.22    160.02 o 
   6  14   3      107.97       91.31     87.37 o 
   7  14   3       40.89       48.58     88.97 o 
  -8  15   3      291.22      409.94    132.28 o 
  -7  15   3      931.90     1201.45    130.10 o 
  -6  15   3      141.11      213.31     53.26 o 
  -5  15   3      556.84      566.46     63.08 o 
  -4  15   3      603.39      695.56     87.19 o 
  -3  15   3      998.21     1082.38     49.62 o 
  -2  15   3    10157.30    10030.23    120.67 o 
  -1  15   3     7251.48     7154.01     98.72 o 
   0  15   3     8948.80     8637.63    111.46 o 
   1  15   3     1470.53     1516.06     51.85 o 
   2  15   3      390.62      361.31     43.53 o 
   3  15   3      650.65      818.54     96.76 o 
   4  15   3      490.93      483.23     90.49 o 
   5  15   3        9.79       72.87     67.57 o 
   6  15   3      898.88     1235.30    178.81 o 
   7  15   3       30.86       62.58     93.27 o 
  -8  16   3       11.94     -111.82     82.01 o 
  -7  16   3      341.04      389.71    107.50 o 
  -6  16   3     2066.97     1951.38     93.12 o 
  -5  16   3     1905.40     1635.88    135.20 o 
  -4  16   3      628.69      663.96     62.55 o 
  -3  16   3     8934.20     8810.55    161.79 o 
  -2  16   3    14739.04    15102.04    204.59 o 
  -1  16   3        3.58       74.76     36.64 o 
   0  16   3      461.86      522.41     35.81 o 
   1  16   3     1784.23     1855.01     57.85 o 
   2  16   3       80.09       44.13     26.99 o 
   3  16   3     2769.30     2508.08    163.99 o 
   4  16   3     4280.33     4300.77    178.76 o 
   5  16   3      313.30      263.99     84.82 o 
   6  16   3      495.56      574.98    159.70 o 
   7  16   3       17.88       71.37     94.38 o 
  -8  17   3       93.05      116.62    104.05 o 
  -7  17   3     1155.30     1259.74    135.52 o 
  -6  17   3      512.10      744.64    141.09 o 
  -5  17   3     1042.16     1183.53     79.74 o 
  -4  17   3       73.19       49.60     34.15 o 
  -3  17   3       64.89      151.84     32.75 o 
  -2  17   3      884.96     1005.94     95.97 o 
  -1  17   3    17215.59    16616.38    173.41 o 
   0  17   3      267.42      256.15     29.80 o 
   1  17   3      146.98      153.01     51.36 o 
   2  17   3      273.16      304.49     42.70 o 
   3  17   3     5866.88     5583.63    190.54 o 
   4  17   3      421.58      534.57     91.37 o 
   5  17   3      340.53      371.07    101.10 o 
   6  17   3      244.27      290.42     97.08 o 
  -8  18   3      255.88      543.97    163.50 o 
  -7  18   3       78.17      220.86     82.47 o 
  -6  18   3     2637.49     2838.75    199.84 o 
  -5  18   3      143.13      109.17     43.62 o 
  -4  18   3     1037.94     1097.36     63.92 o 
  -3  18   3     3467.30     3358.54     90.04 o 
  -2  18   3     2287.41     2239.84     57.65 o 
  -1  18   3     6226.35     6379.40    130.69 o 
   0  18   3      825.40      815.92     40.51 o 
   1  18   3      671.83      669.29     49.98 o 
   2  18   3      763.62      829.62     97.47 o 
   3  18   3      673.87      873.48    103.62 o 
   4  18   3     2549.96     2362.49    158.99 o 
   5  18   3      837.16      789.87    154.99 o 
   6  18   3      396.25      469.27    244.25 o 
  -8  19   3      371.90      517.38    155.55 o 
  -7  19   3       14.60       -7.34     67.28 o 
  -6  19   3      277.00      394.99     82.82 o 
  -5  19   3     1242.35     1190.15     72.95 o 
  -4  19   3     1708.73     1585.58     76.91 o 
  -3  19   3      292.72      462.07     48.39 o 
  -2  19   3     3279.62     3122.72     69.13 o 
  -1  19   3      356.02      541.10     42.79 o 
   0  19   3     4823.68     4589.69     95.51 o 
   1  19   3     1502.52     1374.45     60.54 o 
   2  19   3     2002.78     2139.40    111.72 o 
   3  19   3     3178.74     3158.43    146.65 o 
   4  19   3     1121.97     1249.06    113.45 o 
   5  19   3       46.68      -69.96     55.97 o 
   6  19   3      574.97      598.79    116.76 o 
  -8  20   3      328.13      306.71    140.46 o 
  -7  20   3      712.34      680.90    280.35 o 
  -6  20   3      403.07      541.09    122.30 o 
  -5  20   3      268.78      358.69     58.76 o 
  -4  20   3     1703.26     1665.03     71.94 o 
  -3  20   3     7120.15     7222.33    175.90 o 
  -2  20   3     4744.25     4523.25    102.97 o 
  -1  20   3      619.26      798.25     52.45 o 
   0  20   3     4902.04     4709.70    122.40 o 
   1  20   3     6654.58     6876.76    137.38 o 
   2  20   3      756.51      986.41    130.70 o 
   3  20   3      153.97       82.08     58.48 o 
   4  20   3       55.20       56.20     55.09 o 
   5  20   3     1145.62     1130.43    138.42 o 
   6  20   3       50.04       87.25     79.25 o 
  -7  21   3      549.98      749.26    120.87 o 
  -6  21   3      866.84     1155.05    145.81 o 
  -5  21   3        0.36      -35.94     36.99 o 
  -4  21   3     3263.97     3273.93    100.12 o 
  -3  21   3       53.77      120.89     35.85 o 
  -2  21   3     5099.73     5023.84    124.74 o 
  -1  21   3     2666.64     2467.68     74.66 o 
   0  21   3     6025.11     5644.72    128.32 o 
   1  21   3     1129.95     1286.38     61.29 o 
   2  21   3     3512.37     3236.75    141.69 o 
   3  21   3      465.67      576.25    186.64 o 
   4  21   3      187.43      214.88     72.29 o 
   5  21   3      228.76      168.40    110.89 o 
   6  21   3     1382.56     1505.50    201.34 o 
  -7  22   3      158.48      169.53     81.41 o 
  -6  22   3     1076.01     1142.62     86.29 o 
  -5  22   3       20.53       52.34     43.73 o 
  -4  22   3       70.12       90.52     37.46 o 
  -3  22   3     3075.96     3005.20     91.91 o 
  -2  22   3     1535.80     1675.61     68.92 o 
  -1  22   3     1872.98     1860.52     67.28 o 
   0  22   3     2301.66     2403.99     84.79 o 
   1  22   3     5419.61     5263.05    122.91 o 
   2  22   3     1235.11     1337.11     95.94 o 
   3  22   3      132.77      167.78     62.54 o 
   4  22   3      671.02      728.83    143.53 o 
   5  22   3      149.63       68.76     70.62 o 
   6  22   3       43.48      131.16     84.25 o 
  -7  23   3       39.75       -3.51     73.69 o 
  -6  23   3     1954.48     1890.69    101.68 o 
  -5  23   3     2925.98     3089.89    119.75 o 
  -4  23   3       86.55       19.35     34.88 o 
  -3  23   3     1213.65     1265.38     63.37 o 
  -2  23   3     2824.50     2646.72     84.02 o 
  -1  23   3     4669.67     4386.76    104.18 o 
   0  23   3      699.11      928.71     57.71 o 
   1  23   3      344.43      333.60     67.55 o 
   2  23   3      322.99      391.84     76.94 o 
   3  23   3     2929.18     2817.27    145.87 o 
   4  23   3       95.77       63.44     63.81 o 
   5  23   3      328.17      186.61     83.60 o 
   6  23   3      309.28      399.22    159.70 o 
  -7  24   3       58.17       -3.62     72.66 o 
  -6  24   3     1559.91     1708.91     98.80 o 
  -5  24   3     1551.97     1547.80     88.71 o 
  -4  24   3       89.73      123.54     47.33 o 
  -3  24   3     1553.83     1445.51     68.25 o 
  -2  24   3     1399.24     1507.78     66.37 o 
  -1  24   3      454.08      609.61     57.72 o 
   0  24   3     8179.33     7833.29    162.33 o 
   1  24   3      994.79     1159.80    180.10 o 
   2  24   3     2627.04     2500.09    132.73 o 
   3  24   3       55.05       74.03     53.85 o 
   4  24   3     1836.95     1606.90    184.01 o 
   5  24   3       16.02      -37.49     62.66 o 
  -7  25   3        0.15      -67.57     64.90 o 
  -6  25   3       76.81      132.38     57.27 o 
  -5  25   3     2208.57     2158.58    105.13 o 
  -4  25   3     2540.58     2443.17     92.94 o 
  -3  25   3       94.89      170.59     42.25 o 
  -2  25   3       34.57       58.37     34.96 o 
  -1  25   3     2094.80     2040.92     74.84 o 
   0  25   3      128.49      330.76     53.19 o 
   1  25   3     2099.71     2068.29    115.00 o 
   2  25   3     2489.83     2283.46    128.90 o 
   3  25   3     2593.28     2684.79    221.60 o 
   4  25   3      328.24      183.83    188.48 o 
   5  25   3       23.63      -44.36     66.32 o 
  -7  26   3      283.90      359.94    129.86 o 
  -6  26   3      280.97      351.25     73.85 o 
  -5  26   3      692.81      926.89     83.61 o 
  -4  26   3       35.28       80.93     40.20 o 
  -3  26   3     2719.65     2818.59     96.37 o 
  -2  26   3       69.58       89.61     37.65 o 
  -1  26   3       85.56      142.97     60.43 o 
   0  26   3       68.45       61.84     42.13 o 
   1  26   3     7974.77     7829.04    228.32 o 
   2  26   3      108.88      263.47     73.21 o 
   3  26   3        0.31       25.45     55.42 o 
   4  26   3      838.36      331.04    253.57 o 
   5  26   3      486.13      186.37    202.86 o 
  -6  27   3      540.61      618.19     87.61 o 
  -5  27   3       71.85      102.07     50.53 o 
  -4  27   3     2263.48     2366.05     95.00 o 
  -3  27   3      305.40      477.34     59.26 o 
  -2  27   3     1523.19     1495.68     70.70 o 
  -1  27   3       90.11       71.17     40.82 o 
   0  27   3     2420.33     2146.98    117.74 o 
   1  27   3       20.91      147.31     57.04 o 
   2  27   3     3716.87     3530.20    164.08 o 
   3  27   3       89.44       36.85     57.72 o 
   4  27   3      422.95      290.00    286.07 o 
   5  27   3       33.65       18.10     44.79 o 
  -6  28   3        2.60      -21.60     47.45 o 
  -5  28   3        1.96        4.48     46.07 o 
  -4  28   3      362.07      407.46     62.24 o 
  -3  28   3     4942.71     4868.75    130.77 o 
  -2  28   3     1651.14     1595.46     73.97 o 
  -1  28   3      162.86      235.70     71.65 o 
   0  28   3     1164.78     1294.44    128.57 o 
   1  28   3     3533.01     3370.08    154.73 o 
   2  28   3     2079.13     1931.68    125.70 o 
   3  28   3      439.94      368.65    173.49 o 
   4  28   3       37.12       -1.09     53.63 o 
   5  28   3     1281.72     1445.51    245.57 o 
  -6  29   3       96.57       33.01     54.63 o 
  -5  29   3     2036.71     2175.34    100.10 o 
  -4  29   3       28.72       89.03     46.39 o 
  -3  29   3       91.98      224.23     50.23 o 
  -2  29   3     2461.16     2420.88     91.17 o 
  -1  29   3     4310.98     4057.12    130.82 o 
   0  29   3     1188.40     1184.76     94.24 o 
   1  29   3        5.59       96.98     58.54 o 
   2  29   3      543.89      682.54    129.21 o 
   3  29   3     1516.48     1923.31    246.79 o 
   4  29   3        3.41        9.55     57.04 o 
   5  29   3      214.17       90.25    106.01 o 
  -6  30   3      364.87      431.28     76.78 o 
  -5  30   3      276.77      251.37     61.30 o 
  -4  30   3     1645.75     1611.05     84.18 o 
  -3  30   3      267.40      236.41     55.20 o 
  -2  30   3     2422.91     2397.61     92.71 o 
  -1  30   3        0.19      134.86     60.69 o 
   0  30   3     1930.53     1808.29    114.77 o 
   1  30   3       69.00       49.14     54.07 o 
   2  30   3      793.89      609.74    101.02 o 
   3  30   3      160.98      156.03     99.84 o 
   4  30   3     1959.14     1896.66    214.94 o 
  -6  31   3        0.89      -12.11     60.17 o 
  -5  31   3      453.02      543.68     77.57 o 
  -4  31   3      301.98      411.71     65.66 o 
  -3  31   3       41.86      127.75     46.06 o 
  -2  31   3        4.46      126.54     45.60 o 
  -1  31   3     3727.85     3680.79    197.37 o 
   0  31   3      134.16      223.68     68.28 o 
   1  31   3       99.18      130.80     66.05 o 
   2  31   3      850.17      728.21    117.40 o 
   3  31   3     1384.74      943.92    195.12 o 
   4  31   3        0.95       -0.13     58.84 o 
  -5  32   3       69.26       23.26     50.87 o 
  -4  32   3      315.83      298.12     61.91 o 
  -3  32   3     3403.71     3419.66    118.08 o 
  -2  32   3      517.96      680.47     83.90 o 
  -1  32   3       57.71      228.86     72.19 o 
   0  32   3      557.04      614.68     96.28 o 
   1  32   3      822.42      811.38    172.44 o 
   2  32   3        3.92       10.93     61.32 o 
   3  32   3      788.89      573.96    257.49 o 
   4  32   3     1123.15      660.23    318.14 o 
  -5  33   3        0.85       -3.45     51.73 o 
  -4  33   3      873.84     1034.26     92.97 o 
  -3  33   3       60.26     1156.51    651.19 o 
  -2  33   3     1464.53     1452.96     90.82 o 
  -1  33   3       55.99       76.10     60.91 o 
   0  33   3     1595.22     1542.56    113.22 o 
   1  33   3        0.68      -24.60     56.11 o 
   2  33   3     1503.22     1075.67    333.13 o 
   3  33   3       68.47        7.69     65.17 o 
  -5  34   3        0.50      -27.00     53.81 o 
  -4  34   3      478.18      576.49     95.86 o 
  -3  34   3     2021.69     2115.58    136.82 o 
  -2  34   3     1364.47     1384.32    205.01 o 
  -1  34   3       11.87       -6.82     54.62 o 
   0  34   3       45.86      172.71     65.86 o 
   1  34   3     1617.45     1745.02    138.00 o 
   2  34   3       64.14       91.31     64.76 o 
   3  34   3      548.03      319.83    114.37 o 
  -4  35   3      552.58      688.36     82.91 o 
  -3  35   3       40.90       69.72     50.93 o 
  -2  35   3     1214.70     1408.42    143.86 o 
  -1  35   3     2850.15     2630.41    149.08 o 
   0  35   3      933.32      999.92    125.03 o 
   1  35   3       41.52       71.87     64.17 o 
   2  35   3      437.29      273.14     87.44 o 
   3  35   3      375.40      230.68     86.21 o 
  -4  36   3      578.81      698.62     99.06 o 
  -3  36   3      396.34      316.74     77.16 o 
  -2  36   3     1367.73     1613.20    154.07 o 
  -1  36   3        1.25      154.61     70.49 o 
   0  36   3      881.41      996.56    156.89 o 
   1  36   3      771.18      673.98    109.71 o 
   2  36   3      279.96      248.40     83.12 o 
  -3  37   3       38.48       -0.56     62.30 o 
  -2  37   3       33.18      248.51     82.96 o 
  -1  37   3     2813.41     2798.91    227.47 o 
   0  37   3        2.87       -0.10     64.62 o 
   1  37   3      101.46      292.58     82.07 o 
   2  37   3      389.30      359.32    116.03 o 
  -3  38   3       95.61       95.36     82.39 o 
  -2  38   3      736.40     1016.21    134.49 o 
  -1  38   3      100.02      122.65     77.90 o 
   0  38   3      572.47      676.72    124.68 o 
   1  38   3      862.79      859.06    234.08 o 
  -2  39   3      595.08      642.80    124.21 o 
  -1  39   3        9.75        3.99     73.10 o 
   0  39   3       46.26       29.85     72.44 o 
  -8   0   4      512.80      593.60    157.07 o 
  -6   0   4     1716.23     1539.72    113.08 o 
  -4   0   4    14812.12    14723.12    225.77 o 
  -2   0   4    19646.87    20165.17    390.77 o 
   0   0   4    27547.36    27248.86    344.99 o 
   2   0   4     8209.19     8120.21    182.79 o 
   4   0   4      642.38      693.12     89.42 o 
   6   0   4     1390.25     1205.09    204.00 o 
  -9   1   4      444.52      678.69    125.69 o 
  -8   1   4        7.46      -39.69     83.94 o 
  -7   1   4      300.87      471.25     85.48 o 
  -6   1   4      387.37      470.78    114.88 o 
  -5   1   4      909.22      895.56     93.54 o 
  -4   1   4      358.13      412.97     79.34 o 
  -3   1   4    33562.96    34240.42    349.58 o 
  -2   1   4     7418.73     7451.87    227.68 o 
  -1   1   4     1452.09     1298.01     50.56 o 
   0   1   4      635.49      650.04     34.03 o 
   1   1   4     8897.02     8907.65    169.40 o 
   2   1   4     2812.43     2938.55     75.42 o 
   3   1   4     1120.78     1216.58     59.06 o 
   4   1   4     1442.12     1334.40     65.39 o 
   5   1   4     2288.94     2265.45    148.79 o 
   6   1   4      308.39      304.80     90.33 o 
   7   1   4      167.19       41.76     68.04 o 
  -9   2   4     1092.60     1500.89    170.79 o 
  -8   2   4       56.22      -25.72     87.10 o 
  -7   2   4     1451.81     1444.60    108.34 o 
  -6   2   4      542.90      629.12     57.60 o 
  -5   2   4     4160.91     4084.96     85.41 o 
  -4   2   4     2923.60     2828.60     74.21 o 
  -3   2   4       45.97       87.04     22.42 o 
  -2   2   4     8326.08     8833.28    159.50 o 
  -1   2   4    11203.88    10744.90    114.79 o 
   0   2   4    12455.61    12894.11    126.58 o 
   1   2   4      279.76      331.83     34.45 o 
   2   2   4        8.52       -0.80     23.17 o 
   3   2   4     7681.83     7457.09    162.14 o 
   4   2   4      120.17      146.56     40.62 o 
   5   2   4      151.50      124.83     65.35 o 
   6   2   4      776.08      647.16    112.18 o 
   7   2   4      312.29      126.79     85.77 o 
  -9   3   4       43.02      183.55    128.66 o 
  -8   3   4       69.47       47.30     75.90 o 
  -7   3   4       83.84       60.90    112.49 o 
  -6   3   4     4406.79     4201.05    116.97 o 
  -5   3   4       49.62       12.69     34.80 o 
  -4   3   4     1359.92     1333.43     53.19 o 
  -3   3   4      123.24      108.01     18.07 o 
  -2   3   4    21651.03    22261.72    494.99 o 
  -1   3   4        2.79      -11.97     17.74 o 
   0   3   4     9426.86     9344.43    102.40 o 
   1   3   4       28.75      -12.46     19.16 o 
   2   3   4     4560.24     4497.21     93.79 o 
   3   3   4       29.38       63.84     31.27 o 
   4   3   4     5046.61     4686.35    118.45 o 
   5   3   4       13.75       17.47     55.78 o 
   6   3   4      928.34      971.04    173.61 o 
   7   3   4       42.10       -0.72     69.33 o 
  -9   4   4      424.07      285.31    146.78 o 
  -8   4   4      521.39      673.09    128.54 o 
  -7   4   4     1774.99     1714.28    289.64 o 
  -6   4   4      321.72      421.41     54.54 o 
  -5   4   4     5706.34     5692.57    101.89 o 
  -4   4   4     1769.62     1697.92     59.15 o 
  -3   4   4     3367.84     3294.75     54.78 o 
  -2   4   4     1130.73     1242.92     30.13 o 
  -1   4   4    31329.50    32990.67    250.15 o 
   0   4   4      718.61      576.24     29.66 o 
   1   4   4      176.31      311.98     33.45 o 
   2   4   4     1139.80     1029.85     46.52 o 
   3   4   4     6935.49     6857.33    130.93 o 
   4   4   4      380.98      433.89     71.65 o 
   5   4   4      101.12       59.05     47.53 o 
   6   4   4        1.89       -0.55     63.45 o 
   7   4   4      810.05      550.76    167.09 o 
  -9   5   4      313.83      505.33    164.43 o 
  -8   5   4      117.97       62.36     74.10 o 
  -7   5   4     2055.31     1808.74    123.31 o 
  -6   5   4     6882.77     6860.72    136.38 o 
  -5   5   4        2.26       47.43     24.97 o 
  -4   5   4      346.51      477.06     34.37 o 
  -3   5   4    13935.05    13978.25    133.87 o 
  -2   5   4      846.51      892.82     28.96 o 
  -1   5   4     2979.67     3102.69     57.64 o 
   0   5   4    16037.96    16064.90    149.49 o 
   1   5   4     9055.28     8811.86    124.73 o 
   2   5   4     1679.47     1480.74     54.75 o 
   3   5   4       55.80      156.41     36.44 o 
   4   5   4     1508.77     1385.60     72.77 o 
   5   5   4     1952.12     1800.36     96.89 o 
   6   5   4        1.04       -6.24     68.27 o 
   7   5   4        8.80       62.85     76.80 o 
  -9   6   4       27.16     -106.97     87.10 o 
  -8   6   4      874.62     1075.44    285.58 o 
  -7   6   4      261.99      345.26     86.04 o 
  -6   6   4     1433.06     1530.35     82.65 o 
  -5   6   4     1792.40     1714.75     53.58 o 
  -4   6   4    10116.99     9957.33    119.59 o 
  -3   6   4     1760.91     2171.39     51.94 o 
  -2   6   4    11179.74    11771.02    116.18 o 
  -1   6   4      418.22      479.95     35.51 o 
   0   6   4    14750.00    15025.55    144.00 o 
   1   6   4     1861.29     2008.20     57.13 o 
   2   6   4     9756.04     9829.95    146.22 o 
   3   6   4     1349.96     1273.09     58.49 o 
   4   6   4     1269.40     1260.63     69.71 o 
   5   6   4        0.65      -46.53     53.79 o 
   6   6   4     1053.98     1028.31    135.32 o 
   7   6   4      126.79       75.75     76.87 o 
  -9   7   4      206.51      135.03    126.55 o 
  -8   7   4        0.65      -19.26     78.30 o 
  -7   7   4     2064.47     2164.00    135.51 o 
  -6   7   4      526.90      812.20     82.41 o 
  -5   7   4     2130.27     2166.13     59.38 o 
  -4   7   4      174.54      250.51     27.91 o 
  -3   7   4    14711.55    14520.22    153.98 o 
  -2   7   4     8896.88     9731.48    104.61 o 
  -1   7   4     3572.20     3954.10     62.25 o 
   0   7   4      286.17      318.58     30.08 o 
   1   7   4    21708.58    21346.65    223.07 o 
   2   7   4       13.90       80.97     31.64 o 
   3   7   4        3.98       34.51     27.79 o 
   4   7   4      186.70       83.51     37.90 o 
   5   7   4     1035.77      874.50    119.34 o 
   6   7   4      121.95      182.22     81.38 o 
   7   7   4      358.79      387.78    141.52 o 
  -9   8   4      139.84      199.36    106.01 o 
  -8   8   4      111.06      122.91     81.33 o 
  -7   8   4      400.66      607.91    181.09 o 
  -6   8   4     1471.04     1570.23     87.16 o 
  -5   8   4     3097.09     3103.80     70.51 o 
  -4   8   4     3364.75     3442.78     66.20 o 
  -3   8   4     1554.82     1820.27     43.94 o 
  -2   8   4      967.27      810.98     43.80 o 
  -1   8   4     9657.83    10351.87    143.27 o 
   0   8   4     4182.43     4124.88     66.88 o 
   1   8   4       67.00       34.74     31.40 o 
   2   8   4     4199.99     4170.73     91.54 o 
   3   8   4     7265.90     6744.92    146.46 o 
   4   8   4        5.54        7.38     39.01 o 
   5   8   4        5.80      -41.82     51.17 o 
   6   8   4     1488.68      993.89    184.42 o 
   7   8   4     1037.91     1708.21   3795.10 o 
  -9   9   4        3.22      -36.35    126.99 o 
  -8   9   4       70.24      -30.26     71.29 o 
  -7   9   4       70.20       65.87     67.79 o 
  -6   9   4     6254.07     6469.94    169.54 o 
  -5   9   4      608.98      713.14     46.10 o 
  -4   9   4       26.08       44.33     20.96 o 
  -3   9   4     1216.80     1133.78     36.20 o 
  -2   9   4     2315.93     2154.39     46.45 o 
  -1   9   4     1584.50     1706.22     42.18 o 
   0   9   4    21209.71    22220.06    196.40 o 
   1   9   4     2590.93     2599.65     67.41 o 
   2   9   4    10175.85     9934.03    148.38 o 
   3   9   4        0.22       88.92     31.12 o 
   4   9   4     2713.12     2519.90    136.07 o 
   5   9   4        0.41      -84.34     61.62 o 
   6   9   4        2.90       81.65     87.02 o 
   7   9   4       98.72       67.32    108.94 o 
  -9  10   4      249.60      341.24    120.00 o 
  -8  10   4       49.33       46.17     76.46 o 
  -7  10   4      234.94      311.66     96.49 o 
  -6  10   4      181.32      190.38     55.40 o 
  -5  10   4     4894.11     4877.91    108.00 o 
  -4  10   4      668.37      670.14     39.49 o 
  -3  10   4     1480.81     1667.47     48.60 o 
  -2  10   4     2334.17     2399.91     50.52 o 
  -1  10   4     2054.29     1679.55     43.05 o 
   0  10   4       63.62      103.28     21.02 o 
   1  10   4     1941.23     1993.69     59.62 o 
   2  10   4     1093.48     1068.55     51.14 o 
   3  10   4     5052.61     4866.48    109.66 o 
   4  10   4      414.79      471.93     65.37 o 
   5  10   4      695.53      636.73    228.88 o 
   6  10   4        0.01      -42.25    130.15 o 
   7  10   4     1074.15     1769.99   1684.44 o 
  -8  11   4       83.94      115.99    128.54 o 
  -7  11   4      745.60      909.34    127.38 o 
  -6  11   4     1235.37     1376.41    258.25 o 
  -5  11   4     1548.44     1488.51     62.50 o 
  -4  11   4      546.19      673.90     36.13 o 
  -3  11   4     2196.13     2107.61     50.08 o 
  -2  11   4     1804.52     1660.75     43.42 o 
  -1  11   4     3825.08     4141.00     83.31 o 
   0  11   4     6043.51     5916.71     86.25 o 
   1  11   4     5329.69     4956.64    152.22 o 
   2  11   4     4478.92     4456.54     96.47 o 
   3  11   4      256.28      318.48     46.83 o 
   4  11   4     1642.09     1719.75    120.88 o 
   5  11   4      193.44      180.01     81.85 o 
   6  11   4       36.57      -36.97     71.21 o 
  -8  12   4      335.06      466.35    111.84 o 
  -7  12   4      436.38      662.82    115.64 o 
  -6  12   4      494.98      445.46     70.10 o 
  -5  12   4      926.23      906.92     67.46 o 
  -4  12   4     7085.74     7088.26    128.72 o 
  -3  12   4        5.78       65.88     24.31 o 
  -2  12   4     3005.71     2860.60     58.13 o 
  -1  12   4     4680.24     4634.69     75.54 o 
   0  12   4     8420.60     8219.69    106.64 o 
   1  12   4     2380.04     2162.09     63.39 o 
   2  12   4     3358.89     3237.57     82.41 o 
   3  12   4     1625.19     1689.88     66.81 o 
   4  12   4        0.61       -4.75     58.45 o 
   5  12   4      138.95      181.68     80.07 o 
   6  12   4     1377.56     1569.68    571.94 o 
  -8  13   4        5.96       -2.85     72.79 o 
  -7  13   4     1071.15     1434.34    220.31 o 
  -6  13   4        0.46       -6.94     43.42 o 
  -5  13   4       10.98       39.23     31.95 o 
  -4  13   4      623.10      705.20     50.78 o 
  -3  13   4    15581.61    15664.91    220.22 o 
  -2  13   4      820.07     1028.52     37.49 o 
  -1  13   4      549.69      583.61     34.28 o 
   0  13   4       19.45       42.25     20.63 o 
   1  13   4    10602.97    10659.35    150.41 o 
   2  13   4     2305.22     2204.27     68.52 o 
   3  13   4       10.71       28.36     31.44 o 
   4  13   4       19.51       10.09     55.79 o 
   5  13   4      958.05     1257.42    189.57 o 
   6  13   4        3.71       67.52     93.53 o 
  -8  14   4      833.52     1259.66    241.12 o 
  -7  14   4       28.65       55.29     74.58 o 
  -6  14   4      389.00      471.20    118.72 o 
  -5  14   4     2390.36     2347.47     80.71 o 
  -4  14   4     3724.68     3402.79     88.27 o 
  -3  14   4      743.15      974.86     61.75 o 
  -2  14   4    10103.56    10642.82    127.73 o 
  -1  14   4     3202.49     3065.78     63.52 o 
   0  14   4     9179.57     9113.38    117.66 o 
   1  14   4       23.08       -2.39     22.47 o 
   2  14   4     1542.42     1567.71     59.36 o 
   3  14   4      960.09     1043.68     77.59 o 
   4  14   4      108.43       84.27     63.08 o 
   5  14   4        5.36      -33.90     58.30 o 
   6  14   4      400.26      522.73    297.33 o 
  -8  15   4        7.19       27.42     79.47 o 
  -7  15   4       13.90      106.47     81.34 o 
  -6  15   4     1371.05     1391.17    207.28 o 
  -5  15   4      668.15      843.68     65.64 o 
  -4  15   4      767.01      895.37     51.75 o 
  -3  15   4    11509.00    11423.76    192.95 o 
  -2  15   4    10420.50    10303.61    127.48 o 
  -1  15   4     4225.96     4229.14     76.99 o 
   0  15   4     3477.10     3409.94     69.44 o 
   1  15   4      815.58      789.12     48.87 o 
   2  15   4     2872.69     2652.27     76.53 o 
   3  15   4      886.95     1439.72    128.10 o 
   4  15   4     2119.88     1957.07    189.74 o 
   5  15   4      419.50      695.90    113.89 o 
   6  15   4      234.71      249.78    101.86 o 
  -8  16   4       86.10       85.16     85.38 o 
  -7  16   4     1094.70     1444.40    160.47 o 
  -6  16   4       20.57        1.45     45.63 o 
  -5  16   4     2481.13     2356.78     83.52 o 
  -4  16   4      725.93      883.96    102.43 o 
  -3  16   4      277.26      424.84     37.04 o 
  -2  16   4     1489.42     1636.60     65.37 o 
  -1  16   4    12054.37    11939.38    142.16 o 
   0  16   4      167.20      178.17     28.17 o 
   1  16   4       31.43        7.97     23.60 o 
   2  16   4      542.65      540.89     59.98 o 
   3  16   4     4874.01     5022.02    187.34 o 
   4  16   4      139.57      111.81     68.33 o 
   5  16   4        6.83      -21.80     62.00 o 
   6  16   4       29.52      -19.32     83.52 o 
  -8  17   4        5.28       96.34     92.09 o 
  -7  17   4      319.92      376.12    101.74 o 
  -6  17   4     1361.66     1434.07    125.23 o 
  -5  17   4      394.14      423.79     55.92 o 
  -4  17   4     1591.29     1434.69     62.68 o 
  -3  17   4     1302.44     1282.42     45.96 o 
  -2  17   4     5696.20     5919.01     96.32 o 
  -1  17   4      265.83      374.58     41.96 o 
   0  17   4     2858.74     2781.72     65.57 o 
   1  17   4      540.52      562.29     49.68 o 
   2  17   4      380.14      409.05     46.78 o 
   3  17   4        2.13       24.17     51.64 o 
   4  17   4     3285.93     3395.70    168.24 o 
   5  17   4      634.38      666.81    116.79 o 
   6  17   4      172.87      230.17     95.16 o 
  -8  18   4     1054.76     1439.56    219.79 o 
  -7  18   4       46.61       99.33     83.14 o 
  -6  18   4       10.92      -23.07     47.42 o 
  -5  18   4      183.41      169.80     43.59 o 
  -4  18   4      530.67      691.13     74.08 o 
  -3  18   4      390.32      500.53     49.20 o 
  -2  18   4     4136.81     4192.92     81.97 o 
  -1  18   4     2483.11     2293.21     60.36 o 
   0  18   4     5712.53     5586.01     96.02 o 
   1  18   4      236.52      294.62     40.46 o 
   2  18   4      611.60      663.12     56.50 o 
   3  18   4     2586.87     2620.35    139.30 o 
   4  18   4      218.53      214.67     77.69 o 
   5  18   4      539.83      634.53    112.67 o 
   6  18   4        2.74      -68.85     80.05 o 
  -8  19   4      121.12       75.49    132.84 o 
  -7  19   4      538.22      654.38    122.97 o 
  -6  19   4      253.16      307.40     69.33 o 
  -5  19   4      137.16      120.01     57.99 o 
  -4  19   4      110.78       41.86     32.37 o 
  -3  19   4     7328.88     7320.25    137.62 o 
  -2  19   4     4576.23     4356.14     85.23 o 
  -1  19   4     1579.75     1509.23     51.04 o 
   0  19   4     3563.15     3446.47     90.87 o 
   1  19   4     1078.29     1093.96     56.85 o 
   2  19   4        9.20       12.77     43.12 o 
   3  19   4     1568.31     1451.27    106.81 o 
   4  19   4      354.32      386.25     95.60 o 
   5  19   4     1067.06     1349.15    153.45 o 
   6  19   4       19.17       59.22     87.40 o 
  -8  20   4       49.07      190.83    109.27 o 
  -7  20   4      155.70      199.75     95.46 o 
  -6  20   4      208.17      186.84     63.17 o 
  -5  20   4        2.43      -36.22     32.67 o 
  -4  20   4     2874.24     2868.64    105.68 o 
  -3  20   4      103.32      222.48     42.02 o 
  -2  20   4     4257.62     4316.48    107.50 o 
  -1  20   4     3194.66     3071.57     72.75 o 
   0  20   4     2063.48     1960.96     59.17 o 
   1  20   4     3861.45     3686.88    128.21 o 
   2  20   4     2040.08     1778.40    110.34 o 
   3  20   4      365.20      343.32     80.52 o 
   4  20   4      104.24       40.59     76.78 o 
   5  20   4      310.09      194.57     89.15 o 
   6  20   4      656.24      616.80    192.31 o 
  -7  21   4      225.78      266.14    102.59 o 
  -6  21   4      212.54      223.79     67.77 o 
  -5  21   4       17.58      -23.52     32.83 o 
  -4  21   4      875.84     1033.08     69.18 o 
  -3  21   4     1613.50     1530.06     66.51 o 
  -2  21   4     5100.16     4770.77     92.58 o 
  -1  21   4     1050.34      939.59     44.19 o 
   0  21   4        8.96       17.66     26.84 o 
   1  21   4     5618.49     5802.35    151.38 o 
   2  21   4       14.97      -12.98     44.72 o 
   3  21   4      221.52      399.46     83.28 o 
   4  21   4      870.76     1048.59    174.19 o 
   5  21   4       24.99       37.04     68.58 o 
  -7  22   4      115.19      125.48     91.78 o 
  -6  22   4     1256.69     1545.40    152.76 o 
  -5  22   4     1527.63     1565.06    109.82 o 
  -4  22   4     1292.07     1281.86     69.21 o 
  -3  22   4      660.19      638.50     60.94 o 
  -2  22   4        3.59       44.43     30.47 o 
  -1  22   4     1234.18     1279.49     50.50 o 
   0  22   4       52.25      128.77     39.86 o 
   1  22   4      317.13      538.59    140.04 o 
   2  22   4       18.76       -0.62     47.62 o 
   3  22   4     3074.55     3159.01    158.55 o 
   4  22   4      218.94      160.49     74.18 o 
   5  22   4      205.01      254.74     85.23 o 
  -7  23   4      268.40      130.14     97.52 o 
  -6  23   4     1155.43     1587.95    131.04 o 
  -5  23   4      196.13      263.85     55.57 o 
  -4  23   4       89.47       96.53     38.98 o 
  -3  23   4      214.07      256.59     45.86 o 
  -2  23   4      264.60      250.17     42.39 o 
  -1  23   4       15.96       83.08     32.52 o 
   0  23   4     7310.84     7109.73    154.91 o 
   1  23   4        8.63       49.28     79.56 o 
   2  23   4     1360.93     1420.50    114.67 o 
   3  23   4      103.64      108.96     56.43 o 
   4  23   4      822.15      924.24    127.85 o 
   5  23   4      209.90      221.61     87.81 o 
  -7  24   4        8.29      -61.97     87.74 o 
  -6  24   4      249.21      210.47     73.49 o 
  -5  24   4     1368.85     1455.81     86.07 o 
  -4  24   4      676.34      756.41    111.66 o 
  -3  24   4      118.72       83.76     37.46 o 
  -2  24   4      346.75      369.88     49.38 o 
  -1  24   4     2106.12     2049.63     74.79 o 
   0  24   4      646.90      823.49     75.20 o 
   1  24   4     1743.45     1617.73    105.47 o 
   2  24   4     2231.46     2106.59    126.53 o 
   3  24   4      316.79      249.60     72.39 o 
   4  24   4      410.18      523.33    140.61 o 
   5  24   4      653.50      728.62    188.28 o 
  -7  25   4      457.40      648.93    137.09 o 
  -6  25   4      513.42      518.12    111.30 o 
  -5  25   4     1233.79     1191.33     79.54 o 
  -4  25   4       48.17        7.46     37.74 o 
  -3  25   4       46.07       34.78     34.18 o 
  -2  25   4       81.80       40.49     32.92 o 
  -1  25   4     1500.02     1462.25     73.90 o 
   0  25   4     1758.48     1779.13     81.01 o 
   1  25   4     3823.95     3860.28    162.68 o 
   2  25   4       51.08       89.17     60.78 o 
   3  25   4       11.25       -4.25     52.99 o 
   4  25   4      304.90      161.02     58.47 o 
   5  25   4       43.18      -44.12     78.36 o 
  -7  26   4        1.16        1.63     84.81 o 
  -6  26   4      287.90      291.76     87.88 o 
  -5  26   4       16.63        9.99     41.05 o 
  -4  26   4     1258.80     1266.38     74.23 o 
  -3  26   4      164.24      159.62     45.02 o 
  -2  26   4      780.85      764.26     67.34 o 
  -1  26   4      261.82      325.22     50.54 o 
   0  26   4      411.56      619.44     97.06 o 
   1  26   4      343.89      413.04     80.84 o 
   2  26   4     2452.02     2255.31    134.35 o 
   3  26   4       85.62        4.00     56.96 o 
   4  26   4       20.90      -36.83     39.58 o 
   5  26   4       22.98      -18.10     33.62 o 
  -6  27   4      180.29      241.34     76.84 o 
  -5  27   4      181.77      179.53     54.17 o 
  -4  27   4       10.11       17.78     40.21 o 
  -3  27   4     1339.46     1367.32    107.83 o 
  -2  27   4     1117.85     1210.35     76.61 o 
  -1  27   4      104.36      186.09     43.52 o 
   0  27   4      111.58      111.37     56.61 o 
   1  27   4     3055.75     3185.63    152.21 o 
   2  27   4      543.89      440.79     91.57 o 
   3  27   4       30.58        1.19     45.16 o 
   4  27   4       69.02       33.93     45.36 o 
  -6  28   4       60.71      -37.92     61.98 o 
  -5  28   4      683.84      712.87     78.48 o 
  -4  28   4      236.23      285.77     57.38 o 
  -3  28   4      227.12      263.30     57.56 o 
  -2  28   4     1032.47     1211.98     80.14 o 
  -1  28   4     2892.83     2589.46     90.37 o 
   0  28   4       57.11      -30.92     44.49 o 
   1  28   4       38.82       41.53     60.48 o 
   2  28   4      878.90      757.73    204.24 o 
   3  28   4       46.71      -17.82     53.78 o 
   4  28   4       20.43      -21.40     38.95 o 
  -6  29   4      237.44       95.63     73.00 o 
  -5  29   4      361.66      357.90     66.14 o 
  -4  29   4      922.08      915.49     90.07 o 
  -3  29   4      908.66      869.77     81.30 o 
  -2  29   4      902.73     1158.11     84.56 o 
  -1  29   4       46.90      165.12     51.14 o 
   0  29   4      515.42      390.18     82.80 o 
   1  29   4       10.16      -37.58     54.54 o 
   2  29   4      415.91      332.87     95.48 o 
   3  29   4      257.32      186.53    102.67 o 
   4  29   4      294.28      181.24    141.98 o 
  -6  30   4        3.38      -87.89     58.59 o 
  -5  30   4      187.69      104.29     63.36 o 
  -4  30   4      360.05      322.41     61.04 o 
  -3  30   4       96.90       68.51     46.81 o 
  -2  30   4      137.33      104.12     47.37 o 
  -1  30   4     1841.39     1925.30     95.25 o 
   0  30   4       64.86        9.36     53.34 o 
   1  30   4      145.43       95.12     64.64 o 
   2  30   4      101.17       31.77     59.92 o 
   3  30   4      505.86      408.74    143.04 o 
   4  30   4       10.94      -32.63     47.87 o 
  -5  31   4      236.25      135.79     69.73 o 
  -4  31   4      933.20     1060.05    151.37 o 
  -3  31   4        5.47      -51.45     40.27 o 
  -2  31   4      848.80      995.84     83.38 o 
  -1  31   4        0.81       55.48     92.27 o 
   0  31   4      335.00      453.29     88.60 o 
   1  31   4       93.76        2.23     61.74 o 
   2  31   4      149.94       84.73     65.72 o 
   3  31   4       65.91       80.70     69.70 o 
  -5  32   4       58.98      -15.83     59.72 o 
  -4  32   4       13.32       -1.81     47.96 o 
  -3  32   4      166.23      132.09     55.61 o 
  -2  32   4      520.38      750.35     79.22 o 
  -1  32   4      358.10      461.97     89.20 o 
   0  32   4      105.90       74.34     81.54 o 
   1  32   4      340.74      312.38     85.88 o 
   2  32   4      705.04      643.42    108.50 o 
   3  32   4      301.90      225.82     76.39 o 
  -5  33   4        7.45      -76.45     56.14 o 
  -4  33   4       19.91      -17.34     48.40 o 
  -3  33   4     2007.54     1914.88     92.15 o 
  -2  33   4        7.88       13.85     44.27 o 
  -1  33   4        4.62       68.13     63.73 o 
   0  33   4      765.74      644.14    103.52 o 
   1  33   4      337.98      406.85    143.48 o 
   2  33   4       32.09       42.45     69.20 o 
   3  33   4     1150.59      868.81    290.22 o 
  -4  34   4      288.57      241.06     64.38 o 
  -3  34   4       78.82      117.36     55.16 o 
  -2  34   4      531.18      724.59    108.22 o 
  -1  34   4      658.16      714.18    114.04 o 
   0  34   4      220.11      176.97     78.07 o 
   1  34   4      263.05      191.14     81.54 o 
   2  34   4      852.09      636.74    112.29 o 
  -4  35   4      668.06      739.62     87.53 o 
  -3  35   4      468.12      483.80     75.53 o 
  -2  35   4     1374.15     1474.46    147.00 o 
  -1  35   4        5.26      -35.81     57.39 o 
   0  35   4      193.17      148.06     75.15 o 
   1  35   4      700.57      779.46    118.09 o 
   2  35   4      173.22      187.69     80.05 o 
  -4  36   4      133.65      152.05     62.20 o 
  -3  36   4       19.37      -32.40     50.36 o 
  -2  36   4      340.93      488.39    102.85 o 
  -1  36   4      785.54      833.56    121.38 o 
   0  36   4       31.12        3.45     62.78 o 
   1  36   4      309.08      447.73    100.23 o 
   2  36   4       24.62       18.76     68.67 o 
  -3  37   4        9.57      -75.84     50.56 o 
  -2  37   4      161.85      126.84    100.72 o 
  -1  37   4       10.61       50.45     85.64 o 
   0  37   4      308.15      392.56     97.74 o 
   1  37   4       10.53      -30.12     64.40 o 
  -2  38   4       10.06       13.38     68.24 o 
  -1  38   4      583.44      766.73    161.60 o 
   0  38   4      108.53      155.30     80.72 o 
  -9   0   5       17.32       78.09    124.04 o 
  -7   0   5       88.28      288.88    105.16 o 
  -5   0   5     1907.70     1774.25    126.55 o 
  -3   0   5    38544.81    39170.44    686.48 o 
  -1   0   5       30.64        5.60     23.18 o 
   1   0   5     5740.46     5439.22    143.72 o 
   3   0   5     5978.92     5443.58    173.45 o 
   5   0   5     1869.44     1960.23    127.81 o 
  -9   1   5      196.42      220.54    128.10 o 
  -8   1   5      242.25      283.21    130.59 o 
  -7   1   5      294.89      307.52     76.48 o 
  -6   1   5     1675.29     1672.32     95.41 o 
  -5   1   5     1149.65     1043.44     72.66 o 
  -4   1   5     3017.46     2847.78    103.33 o 
  -3   1   5      924.85     1111.47     64.09 o 
  -2   1   5     8333.88     8266.40    134.93 o 
  -1   1   5      442.24      401.31     31.00 o 
   0   1   5     2342.13     2200.34     57.59 o 
   1   1   5     4539.68     4633.15     93.51 o 
   2   1   5     8617.97     8430.82    182.82 o 
   3   1   5     5654.53     5435.17    122.36 o 
   4   1   5       22.94       99.63     44.58 o 
   5   1   5       71.02       56.73     43.43 o 
   6   1   5      991.55      932.92    134.70 o 
  -9   2   5       32.15      -35.36    103.70 o 
  -8   2   5      299.06      133.86    113.17 o 
  -7   2   5      744.02     1125.12    118.97 o 
  -6   2   5        8.26       53.40     54.11 o 
  -5   2   5      866.28     1084.21    139.65 o 
  -4   2   5     3286.13     3259.01     71.95 o 
  -3   2   5    10345.97    10286.08    293.09 o 
  -2   2   5     2172.44     2217.42     50.83 o 
  -1   2   5       82.84       60.51     19.87 o 
   0   2   5     5921.43     5637.57     81.98 o 
   1   2   5     3556.84     3430.80     80.36 o 
   2   2   5      403.37      474.74     48.60 o 
   3   2   5      139.86      323.44     46.56 o 
   4   2   5     5253.17     5036.01    129.28 o 
   5   2   5      164.27      173.73     61.75 o 
   6   2   5       20.94       13.49     69.27 o 
  -9   3   5      858.00      986.94    209.09 o 
  -8   3   5       40.99      -40.05     64.78 o 
  -7   3   5      346.15      390.52     90.68 o 
  -6   3   5     1320.15     1474.25    176.94 o 
  -5   3   5     3578.02     3572.41    274.76 o 
  -4   3   5     1215.30     1135.49     45.41 o 
  -3   3   5      709.44      823.37     57.78 o 
  -2   3   5       27.98       43.83     14.22 o 
  -1   3   5     5903.84     5261.61     81.60 o 
   0   3   5     1042.91      988.12     35.86 o 
   1   3   5    15319.98    14866.47    183.23 o 
   2   3   5      925.55      929.08     55.15 o 
   3   3   5     6172.00     6002.33    129.02 o 
   4   3   5      685.95      933.00    143.74 o 
   5   3   5      842.27      788.83     90.06 o 
   6   3   5      269.31      249.09    159.84 o 
  -9   4   5       38.42       70.79    107.32 o 
  -8   4   5      612.57      791.48    207.80 o 
  -7   4   5      162.38      225.61     77.75 o 
  -6   4   5     3848.21     3589.94    117.47 o 
  -5   4   5       28.98       44.55     43.22 o 
  -4   4   5     3999.32     3944.49     97.00 o 
  -3   4   5     2407.82     2263.77     55.13 o 
  -2   4   5       15.38       19.75     15.25 o 
  -1   4   5      131.64      170.46     22.47 o 
   0   4   5    19585.16    19208.92    199.24 o 
   1   4   5      791.38      792.75     42.23 o 
   2   4   5      294.97      347.77     43.58 o 
   3   4   5      444.67      555.14     91.95 o 
   4   4   5     3807.12     3703.52    111.35 o 
   5   4   5      359.32      396.20     71.32 o 
   6   4   5       58.24        7.06     69.22 o 
  -9   5   5      525.89      800.06    188.46 o 
  -8   5   5      428.21      590.79    112.87 o 
  -7   5   5        8.75       24.00     58.38 o 
  -6   5   5      583.10      848.50     83.12 o 
  -5   5   5     3421.35     3264.72    103.71 o 
  -4   5   5      575.83      656.29     39.02 o 
  -3   5   5       53.67       50.10     14.91 o 
  -2   5   5     8808.70     8698.70     97.34 o 
  -1   5   5     2631.50     2470.22     51.39 o 
   0   5   5     1843.38     1827.40     46.66 o 
   1   5   5     2959.78     2657.80     52.91 o 
   2   5   5     7059.03     6916.39    196.64 o 
   3   5   5      163.54      210.34     41.85 o 
   4   5   5        3.66       24.84     38.21 o 
   5   5   5      501.66      523.15     79.10 o 
   6   5   5      676.80      647.31    112.90 o 
  -9   6   5        0.09      -81.54     89.55 o 
  -8   6   5       82.20       90.87     75.85 o 
  -7   6   5     2554.64     2595.56    260.32 o 
  -6   6   5      988.26     1144.95    133.89 o 
  -5   6   5      143.58      167.61     46.38 o 
  -4   6   5      623.40      645.14     60.66 o 
  -3   6   5     9681.97     9901.82    142.46 o 
  -2   6   5      465.16      509.66     47.84 o 
  -1   6   5     4584.69     4355.02     69.66 o 
   0   6   5     5314.72     5160.15     79.56 o 
   1   6   5     8619.12     8484.64    131.88 o 
   2   6   5      822.17     1008.13     55.07 o 
   3   6   5     2310.40     1977.96     75.09 o 
   4   6   5      237.06      164.38     46.70 o 
   5   6   5      446.65      407.74     96.26 o 
   6   6   5       40.40      118.40     82.71 o 
  -9   7   5       50.76       60.46    100.95 o 
  -8   7   5      211.95      186.02     85.38 o 
  -7   7   5      109.79      202.92     77.59 o 
  -6   7   5     5070.07     4615.24    182.74 o 
  -5   7   5      762.31      742.50     59.56 o 
  -4   7   5     3534.76     3557.74     64.90 o 
  -3   7   5      585.98      641.09     28.65 o 
  -2   7   5    10652.24    10090.75    112.68 o 
  -1   7   5     2023.43     2000.31     47.48 o 
   0   7   5     3075.65     3051.74     60.91 o 
   1   7   5      327.89      393.98     56.33 o 
   2   7   5     5237.13     4874.55    201.39 o 
   3   7   5       64.56       10.52     38.52 o 
   4   7   5        0.26       58.14     38.79 o 
   5   7   5       17.87       17.76     63.51 o 
   6   7   5     1847.32     1895.73    147.66 o 
  -9   8   5       14.28       -2.71     79.70 o 
  -8   8   5      523.79      677.91    125.06 o 
  -7   8   5      541.75      580.32    103.55 o 
  -6   8   5     1039.80     1339.50    133.74 o 
  -5   8   5      239.94      406.43     54.92 o 
  -4   8   5     2459.29     2438.53     73.31 o 
  -3   8   5    10418.84    10576.43    117.37 o 
  -2   8   5      646.49      721.42     30.87 o 
  -1   8   5      428.39      517.22     34.31 o 
   0   8   5     8643.71     8479.11    108.06 o 
   1   8   5    11363.14    11364.70    194.96 o 
   2   8   5       39.97       57.98     28.94 o 
   3   8   5      198.04      252.49     61.81 o 
   4   8   5     3105.74     2952.60    112.00 o 
   5   8   5       53.77       10.40     87.91 o 
   6   8   5      154.80      360.59    234.90 o 
  -9   9   5      226.56      309.00    113.33 o 
  -8   9   5        9.33       -3.96     71.91 o 
  -7   9   5      117.21       63.85     68.89 o 
  -6   9   5       17.88        4.52     58.74 o 
  -5   9   5     5370.46     5328.18    130.83 o 
  -4   9   5     1511.77     1405.65     43.47 o 
  -3   9   5     1342.52     1456.23    104.22 o 
  -2   9   5      540.60      587.15     43.26 o 
  -1   9   5     8002.82     7771.61    101.74 o 
   0   9   5      286.25      377.38     32.59 o 
   1   9   5     3163.61     3232.26     80.79 o 
   2   9   5     1466.23     1333.68     58.15 o 
   3   9   5     1665.04     1573.65     68.97 o 
   4   9   5      332.69      335.68     56.02 o 
   5   9   5     1261.16     1530.09    457.87 o 
   6   9   5       18.81       45.29     85.53 o 
  -8  10   5      591.62      692.00    126.66 o 
  -7  10   5       37.60       32.10     66.77 o 
  -6  10   5     3102.22     3095.03    156.08 o 
  -5  10   5      588.96      708.38     68.49 o 
  -4  10   5      735.85      864.52     37.70 o 
  -3  10   5       22.63       39.53     19.08 o 
  -2  10   5      395.14      535.80     35.91 o 
  -1  10   5     1095.70      935.40     36.11 o 
   0  10   5    13953.58    13805.86    150.17 o 
   1  10   5      631.12      803.89     55.96 o 
   2  10   5     4379.59     4265.52    100.64 o 
   3  10   5      544.58      582.71     76.03 o 
   4  10   5     1575.44     1493.17     99.24 o 
   5  10   5        1.74       -2.21     70.86 o 
   6  10   5      230.84      360.25    172.67 o 
  -8  11   5       10.63      -22.66     74.78 o 
  -7  11   5      241.79      219.20     84.74 o 
  -6  11   5      874.75     1273.01    136.39 o 
  -5  11   5     1450.15     1338.25     73.78 o 
  -4  11   5      827.94      872.60    122.20 o 
  -3  11   5        1.51       66.96     21.84 o 
  -2  11   5     2068.87     2088.15     51.25 o 
  -1  11   5     8985.77     8873.80    113.79 o 
   0  11   5      733.47      751.40     35.43 o 
   1  11   5     4948.21     4788.76    141.66 o 
   2  11   5     1456.89     1455.60     61.14 o 
   3  11   5     5666.36     5400.88    124.63 o 
   4  11   5       60.67        1.36     47.08 o 
   5  11   5      299.84      348.41    257.02 o 
   6  11   5     1989.83     2633.50    844.34 o 
  -8  12   5       26.83       47.57     75.98 o 
  -7  12   5      755.06      946.58    145.90 o 
  -6  12   5      826.00     1131.00    132.26 o 
  -5  12   5       10.41       28.51     36.58 o 
  -4  12   5      404.66      449.11     53.94 o 
  -3  12   5     7143.80     6980.43    100.11 o 
  -2  12   5       26.53       45.62     20.30 o 
  -1  12   5     2932.38     2955.56     63.43 o 
   0  12   5      839.44      847.24     36.89 o 
   1  12   5    10021.41     9865.42    151.47 o 
   2  12   5      183.15      282.36     43.72 o 
   3  12   5      762.81      887.14     62.87 o 
   4  12   5      451.62      369.78     90.56 o 
   5  12   5      252.68      304.91     92.89 o 
   6  12   5       47.37       32.67     91.86 o 
  -8  13   5      142.57      202.22     94.08 o 
  -7  13   5      969.45     1095.45    149.58 o 
  -6  13   5     1177.91     1608.75    245.30 o 
  -5  13   5      185.16      173.37     48.05 o 
  -4  13   5     3071.34     3080.86     67.89 o 
  -3  13   5       53.83      138.77     40.35 o 
  -2  13   5     7113.04     7117.34    102.45 o 
  -1  13   5      882.33      859.04     39.15 o 
   0  13   5      866.99      869.05     39.16 o 
   1  13   5       67.33       61.21     29.27 o 
   2  13   5     9244.95     9120.52    154.41 o 
   3  13   5      523.29      635.19     86.54 o 
   4  13   5       26.10       36.23     58.90 o 
   5  13   5      587.35      757.29    172.50 o 
   6  13   5      648.24      838.80    494.17 o 
  -8  14   5      128.65      202.61     92.11 o 
  -7  14   5      677.00      887.36    129.23 o 
  -6  14   5       22.82      114.21     70.12 o 
  -5  14   5     1160.14     1040.33    153.65 o 
  -4  14   5     1885.84     1886.41     57.78 o 
  -3  14   5    11474.20    11099.44    136.79 o 
  -2  14   5      736.89      829.77     37.58 o 
  -1  14   5      276.07      293.42     32.70 o 
   0  14   5     1551.06     1466.34     48.65 o 
   1  14   5      351.35      451.89     47.84 o 
   2  14   5      330.31      481.10     51.58 o 
   3  14   5     2712.32     2595.13    111.53 o 
   4  14   5      346.45      452.83     92.93 o 
   5  14   5     1105.52     1668.24    432.36 o 
   6  14   5      170.99      118.15     99.44 o 
  -8  15   5      611.98      814.50    139.42 o 
  -7  15   5       24.61       -1.11     70.53 o 
  -6  15   5      163.25      150.04     74.55 o 
  -5  15   5     2184.37     2140.04     96.31 o 
  -4  15   5      412.53      622.18     70.82 o 
  -3  15   5      548.59      757.67     52.81 o 
  -2  15   5     2090.75     2087.57     56.59 o 
  -1  15   5     6067.71     5954.10     96.77 o 
   0  15   5      820.05      921.72     43.35 o 
   1  15   5     4359.18     4379.46     99.61 o 
   2  15   5     1021.70     1110.87     66.03 o 
   3  15   5      668.99      759.33     94.56 o 
   4  15   5       49.07       35.12     60.94 o 
   5  15   5      478.18      448.07    109.83 o 
   6  15   5        0.49      -61.85     89.73 o 
  -8  16   5      217.03      330.14    106.66 o 
  -7  16   5      117.60      113.26     75.56 o 
  -6  16   5     1000.13     1249.00    177.32 o 
  -5  16   5        0.67       32.49     40.01 o 
  -4  16   5     3026.84     2861.25     83.35 o 
  -3  16   5     1301.83     1245.26     61.17 o 
  -2  16   5     4948.37     4881.15     88.46 o 
  -1  16   5     1804.08     1752.55     53.45 o 
   0  16   5     4329.40     4265.37     83.91 o 
   1  16   5        0.29       29.13     28.70 o 
   2  16   5      238.72      278.75     44.86 o 
   3  16   5       56.45       17.60     46.91 o 
   4  16   5     2806.48     2821.01    159.52 o 
   5  16   5        2.67      -19.78     72.62 o 
   6  16   5       61.67      -35.73     81.80 o 
  -8  17   5      347.81      404.51    117.59 o 
  -7  17   5     1122.54     1478.34    221.13 o 
  -6  17   5       17.12       43.91     90.40 o 
  -5  17   5     1976.76     1953.24    111.52 o 
  -4  17   5       37.95       37.81     31.84 o 
  -3  17   5      149.49      289.84     34.68 o 
  -2  17   5      267.67      348.86     36.58 o 
  -1  17   5     2428.90     2294.03     61.41 o 
   0  17   5       52.44       97.51     26.53 o 
   1  17   5       39.35       43.55     30.04 o 
   2  17   5     1707.34     1636.94     67.48 o 
   3  17   5     2499.87     2567.52    193.83 o 
   4  17   5        1.18       87.98     69.99 o 
   5  17   5       29.85      -12.22     69.42 o 
  -8  18   5        2.94        7.02     75.86 o 
  -7  18   5       81.84      211.57     86.70 o 
  -6  18   5      833.57      892.35    127.39 o 
  -5  18   5        3.62      -54.54     40.69 o 
  -4  18   5       95.57      152.16     38.64 o 
  -3  18   5     3765.07     3643.19     98.09 o 
  -2  18   5     1982.40     1991.23     58.77 o 
  -1  18   5        3.83        0.32     21.81 o 
   0  18   5     3386.23     3231.48     75.34 o 
   1  18   5      642.63      614.19     57.38 o 
   2  18   5      673.33      854.89     84.01 o 
   3  18   5     1699.98     1691.07    119.78 o 
   4  18   5      789.99      989.73    129.32 o 
   5  18   5      943.64     1013.95    141.62 o 
  -8  19   5      538.84      705.60    146.84 o 
  -7  19   5        9.59      -51.96     66.32 o 
  -6  19   5      122.22      102.59     80.40 o 
  -5  19   5      216.74      110.44     50.91 o 
  -4  19   5     1977.49     2042.99     77.28 o 
  -3  19   5     1295.73     1385.46     66.46 o 
  -2  19   5     3101.16     3019.77     73.25 o 
  -1  19   5      113.55       94.65     28.54 o 
   0  19   5     2147.54     2086.26     62.33 o 
   1  19   5      116.79      126.54     44.03 o 
   2  19   5     2592.37     2721.82    115.02 o 
   3  19   5     1443.95     1507.07    153.59 o 
   4  19   5       36.93       76.60     70.44 o 
   5  19   5        4.89      -15.52     60.80 o 
  -8  20   5       16.09      -43.28     84.35 o 
  -7  20   5      191.56      224.90     99.61 o 
  -6  20   5      445.78      631.87    118.37 o 
  -5  20   5       36.01       39.75     47.87 o 
  -4  20   5      571.49      811.07     66.13 o 
  -3  20   5     6832.37     6777.38    209.05 o 
  -2  20   5      535.26      655.36     49.33 o 
  -1  20   5       19.11        6.48     23.53 o 
   0  20   5        0.41       22.56     26.97 o 
   1  20   5     3377.31     3381.97    100.84 o 
   2  20   5      588.87      745.65    195.06 o 
   3  20   5      683.99      766.34    111.78 o 
   4  20   5      524.57      572.31    108.99 o 
   5  20   5      666.03      714.21    128.44 o 
  -7  21   5        0.23       10.11     81.84 o 
  -6  21   5      527.68      544.65    117.72 o 
  -5  21   5      366.93      360.48     68.36 o 
  -4  21   5     1945.13     1937.47    104.22 o 
  -3  21   5      159.81      272.19     43.50 o 
  -2  21   5     1398.25     1407.01     54.15 o 
  -1  21   5     1903.57     1810.24     59.90 o 
   0  21   5      484.03      638.46     51.44 o 
   1  21   5        7.65       40.42     33.20 o 
   2  21   5      961.31      988.48    122.96 o 
   3  21   5      263.32      382.49     90.64 o 
   4  21   5       20.32       39.73     64.99 o 
   5  21   5      260.51      255.74    100.26 o 
  -7  22   5      343.63      373.94    115.54 o 
  -6  22   5      381.72      623.68    121.00 o 
  -5  22   5        5.77       16.13     49.34 o 
  -4  22   5     1700.36     1717.10     75.45 o 
  -3  22   5     1000.37     1008.93     99.12 o 
  -2  22   5     2170.31     2038.93     64.75 o 
  -1  22   5       18.59       60.16     28.78 o 
   0  22   5     1478.61     1569.43     65.79 o 
   1  22   5     1364.77     1423.96     82.10 o 
   2  22   5       86.53       24.73     55.23 o 
   3  22   5      132.91        8.98     60.24 o 
   4  22   5     1073.78      945.19    131.12 o 
   5  22   5       20.95      -38.10     77.30 o 
  -7  23   5        8.10       59.11    113.25 o 
  -6  23   5      282.69      228.28     92.99 o 
  -5  23   5     2275.28     2439.49    115.90 o 
  -4  23   5       86.00       98.14     42.16 o 
  -3  23   5       37.98       41.76     35.38 o 
  -2  23   5       19.28       51.71     32.58 o 
  -1  23   5     3150.81     3023.11     79.70 o 
   0  23   5      197.59      260.40     46.17 o 
   1  23   5      445.60      504.70    160.40 o 
   2  23   5      907.36      900.35    112.18 o 
   3  23   5     1006.70     1121.22    132.52 o 
   4  23   5      116.47       17.35     68.82 o 
   5  23   5      344.03      294.34     95.91 o 
  -7  24   5      368.51      450.21    117.45 o 
  -6  24   5     1866.88     2032.41    164.70 o 
  -5  24   5      513.64      654.71     88.39 o 
  -4  24   5       14.82      -16.47     36.26 o 
  -3  24   5      362.66      405.74     54.48 o 
  -2  24   5      415.30      465.09     55.49 o 
  -1  24   5      138.76      121.34     33.83 o 
   0  24   5     3369.66     3308.57     95.79 o 
   1  24   5     1120.81     1218.36    142.45 o 
   2  24   5      680.88      762.99    135.35 o 
   3  24   5      141.22      118.64     71.90 o 
   4  24   5       40.39        5.35     65.43 o 
  -7  25   5      188.58      272.16    111.54 o 
  -6  25   5      268.15      374.85    107.59 o 
  -5  25   5      827.33      940.04    102.93 o 
  -4  25   5      577.78      611.34     68.07 o 
  -3  25   5      352.84      319.68     56.72 o 
  -2  25   5     1282.38     1157.33     62.83 o 
  -1  25   5      757.45      977.24     64.54 o 
   0  25   5      665.38      865.02     79.23 o 
   1  25   5        3.22       49.86     56.77 o 
   2  25   5      717.98      731.62    105.66 o 
   3  25   5      339.93      172.79     67.43 o 
   4  25   5       20.44       15.35     43.14 o 
  -7  26   5     1120.68     1366.39    174.96 o 
  -6  26   5      282.26      535.20    117.94 o 
  -5  26   5      803.66     1172.59    110.62 o 
  -4  26   5        2.65      -12.49     44.56 o 
  -3  26   5      175.43      172.76     45.74 o 
  -2  26   5        1.78       28.38     36.91 o 
  -1  26   5      985.36     1182.92     73.89 o 
   0  26   5        9.19       -2.53     46.60 o 
   1  26   5     3924.90     4065.96    175.91 o 
   2  26   5       64.46        4.94     60.24 o 
   3  26   5        2.90       -4.70     51.72 o 
   4  26   5      113.18        1.22     46.05 o 
  -6  27   5       10.10      -76.11     74.08 o 
  -5  27   5      722.51      801.15     98.96 o 
  -4  27   5     1321.97     1310.95    140.77 o 
  -3  27   5      218.81      242.05     50.98 o 
  -2  27   5     1658.44     1555.65     73.44 o 
  -1  27   5      975.37      905.46     74.45 o 
   0  27   5      988.62     1055.34    116.35 o 
   1  27   5      150.08      120.42     64.91 o 
   2  27   5      812.37      845.02    145.05 o 
   3  27   5      234.50       45.24     64.07 o 
   4  27   5        0.13      -63.35     42.23 o 
  -6  28   5      463.51      502.19    188.54 o 
  -5  28   5       27.03       97.80     62.51 o 
  -4  28   5      156.00      145.22     60.41 o 
  -3  28   5     1102.55     1285.52     89.51 o 
  -2  28   5      119.66       68.85     56.05 o 
  -1  28   5       93.86      140.32     42.47 o 
   0  28   5      613.17      645.73    104.84 o 
   1  28   5      391.85      339.02     85.96 o 
   2  28   5      130.41       73.38     68.00 o 
   3  28   5       20.55      -70.86     72.83 o 
   4  28   5       29.69       25.45     46.76 o 
  -6  29   5        5.35        2.97     80.91 o 
  -5  29   5      307.26      390.67     80.85 o 
  -4  29   5       13.86      -28.69     49.37 o 
  -3  29   5      311.82      303.43     57.00 o 
  -2  29   5      300.54      330.71     57.30 o 
  -1  29   5     2283.52     2115.41     85.14 o 
   0  29   5       76.91       66.68     60.90 o 
   1  29   5        1.09      -23.47     80.29 o 
   2  29   5      230.23      232.21     82.36 o 
   3  29   5      204.37      162.48     74.55 o 
  -6  30   5      532.93      492.36    151.28 o 
  -5  30   5      470.75      513.73    145.02 o 
  -4  30   5      377.52      278.45     72.09 o 
  -3  30   5      413.21      447.50     66.20 o 
  -2  30   5     1979.71     2015.85     87.37 o 
  -1  30   5       96.77      193.99     83.62 o 
   0  30   5      153.23      142.53     66.92 o 
   1  30   5       36.77        3.86     62.39 o 
   2  30   5      150.99      136.38     71.09 o 
   3  30   5       35.83       73.37     69.78 o 
  -5  31   5      305.64      367.78     82.49 o 
  -4  31   5      799.91      681.79    123.86 o 
  -3  31   5        5.46       20.35     53.41 o 
  -2  31   5       31.61       88.89     45.29 o 
  -1  31   5     1171.87     1292.02    132.65 o 
   0  31   5      508.97      561.33     96.76 o 
   1  31   5        0.65       11.46     58.92 o 
   2  31   5      125.33       84.67     72.61 o 
   3  31   5      980.21      609.66    113.61 o 
  -5  32   5      328.79      214.62     75.88 o 
  -4  32   5      242.53      260.00     75.27 o 
  -3  32   5      633.46      850.58     97.81 o 
  -2  32   5      726.35      939.72     91.69 o 
  -1  32   5       33.38       55.33     63.34 o 
   0  32   5      414.38      323.83     85.49 o 
   1  32   5      799.97      784.49    119.21 o 
   2  32   5       64.65        8.25     68.13 o 
  -5  33   5       25.25      -76.49     67.26 o 
  -4  33   5      282.82      184.86     73.22 o 
  -3  33   5      294.73      395.15     65.86 o 
  -2  33   5      700.38      965.31     91.34 o 
  -1  33   5        9.91      -50.72     58.18 o 
   0  33   5      224.40      219.84     80.71 o 
   1  33   5      281.04      234.79     84.66 o 
   2  33   5      407.05      321.63     98.40 o 
  -4  34   5      111.75      118.97     69.20 o 
  -3  34   5     2282.79     2240.00    101.89 o 
  -2  34   5      806.99      801.50    115.98 o 
  -1  34   5      111.45      117.57     74.19 o 
   0  34   5       72.62      -15.11     62.79 o 
   1  34   5      216.19      257.74     93.41 o 
   2  34   5       19.73       22.55     76.16 o 
  -4  35   5      292.57      311.09     99.00 o 
  -3  35   5        0.55       17.86     51.78 o 
  -2  35   5      450.55      568.56    113.90 o 
  -1  35   5      257.29      231.41     81.08 o 
   0  35   5      142.99      119.56     70.39 o 
   1  35   5        9.11      -18.07     70.66 o 
  -3  36   5       60.89       51.51     56.66 o 
  -2  36   5     1763.94     1662.02    130.41 o 
  -1  36   5        0.29       -2.09     62.78 o 
   0  36   5       40.93      -20.07     72.47 o 
  -2  37   5       86.85       90.02     81.86 o 
  -1  37   5     1441.60     1932.30    202.31 o 
  -6   0   6     2001.26     1950.61    145.78 o 
  -4   0   6      870.05      822.45     87.80 o 
  -2   0   6     6917.64     6780.23    121.97 o 
   0   0   6      955.53      874.41     59.98 o 
   2   0   6     3703.07     3354.37    132.23 o 
   4   0   6      476.17      671.69    113.99 o 
   6   0   6       81.34      -14.61     92.47 o 
  -9   1   6       19.77      -89.93     59.95 o 
  -8   1   6       42.42       95.22     98.61 o 
  -7   1   6        3.40      -63.46     51.39 o 
  -6   1   6       37.13      -15.07     48.92 o 
  -5   1   6     2362.71     2279.80    103.77 o 
  -4   1   6     1238.27     1178.53     72.04 o 
  -3   1   6    13670.07    13514.83    241.23 o 
  -2   1   6       19.00      -22.16     14.77 o 
  -1   1   6        7.97      -14.13     19.02 o 
   0   1   6     1918.59     1798.33     57.53 o 
   1   1   6      114.01      146.19     33.52 o 
   2   1   6      722.81      820.93    102.77 o 
   3   1   6     4688.64     4777.54    140.48 o 
   4   1   6     1304.22     1413.54     88.17 o 
   5   1   6      167.42      142.22     73.92 o 
   6   1   6       59.10      -49.37     61.52 o 
  -9   2   6      209.00      145.43    130.06 o 
  -8   2   6        4.40      -57.75     59.83 o 
  -7   2   6      271.75      298.16     74.53 o 
  -6   2   6      791.72      844.81     96.24 o 
  -5   2   6     1232.04     1310.87     81.75 o 
  -4   2   6       12.16       14.87     33.75 o 
  -3   2   6      389.90      646.94     69.71 o 
  -2   2   6     2508.60     2516.18     49.99 o 
  -1   2   6     2385.33     2404.78     59.26 o 
   0   2   6      380.59      427.29     35.38 o 
   1   2   6     5701.89     5443.94    109.43 o 
   2   2   6      512.96      634.54     56.49 o 
   3   2   6     2690.93     2778.12     92.80 o 
   4   2   6      414.90      495.14     66.20 o 
   5   2   6      180.92      188.51     55.34 o 
   6   2   6      362.90      114.73     79.93 o 
  -9   3   6       86.45       -2.92    100.48 o 
  -8   3   6      159.36      152.76     76.38 o 
  -7   3   6      313.11      316.49     83.08 o 
  -6   3   6      966.47     1364.12    168.79 o 
  -5   3   6        3.98       14.21     41.81 o 
  -4   3   6     2974.89     2748.15    105.80 o 
  -3   3   6        1.06       -9.42     32.82 o 
  -2   3   6       26.72       49.92     23.62 o 
  -1   3   6       90.10      114.85     23.54 o 
   0   3   6     4894.16     4649.12     79.48 o 
   1   3   6       69.75       89.86     32.40 o 
   2   3   6      575.91      624.50     56.53 o 
   3   3   6      101.59      134.71     39.76 o 
   4   3   6     1654.48     1590.77     79.69 o 
   5   3   6       55.93      -26.90     42.05 o 
   6   3   6       89.93       39.32     69.42 o 
  -9   4   6      493.51      436.30    157.59 o 
  -8   4   6       86.61       13.76     69.45 o 
  -7   4   6       34.22        6.39     61.66 o 
  -6   4   6       36.28       26.64     44.80 o 
  -5   4   6      293.14      427.15     72.25 o 
  -4   4   6      164.67      218.72     53.31 o 
  -3   4   6     1999.46     1981.51     86.08 o 
  -2   4   6      471.45      500.00     60.39 o 
  -1   4   6     5851.54     5438.60     83.63 o 
   0   4   6      550.35      635.70     73.49 o 
   1   4   6     3098.36     3016.07    102.72 o 
   2   4   6     2896.14     2644.76     83.11 o 
   3   4   6      353.70      440.25     56.79 o 
   4   4   6       65.21       75.78     44.80 o 
   5   4   6      990.35      960.19    104.36 o 
   6   4   6      138.61      102.16     79.64 o 
  -9   5   6        1.54      -24.90     95.51 o 
  -8   5   6      439.90      423.17    141.05 o 
  -7   5   6       22.59      -22.04     59.37 o 
  -6   5   6     1616.21     1451.29     80.38 o 
  -5   5   6      527.99      564.76     92.83 o 
  -4   5   6       86.33       82.26     38.16 o 
  -3   5   6     1918.97     1651.16     45.43 o 
  -2   5   6        3.05        3.79     16.72 o 
  -1   5   6     1275.53     1291.96     41.92 o 
   0   5   6     3939.92     3772.91     71.56 o 
   1   5   6       27.58       36.85     28.00 o 
   2   5   6      433.58      479.35     52.38 o 
   3   5   6     1235.46     1302.22     68.94 o 
   4   5   6      381.35      345.44     59.24 o 
   5   5   6       19.03       52.56     54.50 o 
   6   5   6        0.74      -42.98     71.23 o 
  -9   6   6       46.20      -18.24     95.63 o 
  -8   6   6       26.47       78.62     80.32 o 
  -7   6   6       10.59      -28.74     60.27 o 
  -6   6   6      880.55     1082.91    164.34 o 
  -5   6   6      973.50     1008.83     65.88 o 
  -4   6   6      135.34      104.64     41.17 o 
  -3   6   6      419.03      417.24     42.19 o 
  -2   6   6     3571.66     3371.65     69.08 o 
  -1   6   6     1701.06     1771.17     48.59 o 
   0   6   6      461.91      455.34     43.40 o 
   1   6   6        5.16       46.34     28.87 o 
   2   6   6       76.02       64.79     32.65 o 
   3   6   6       13.36        9.44     35.12 o 
   4   6   6      755.07      823.04     77.81 o 
   5   6   6      199.46      137.18     75.18 o 
   6   6   6      339.44      272.60     91.55 o 
  -9   7   6      114.02       71.14     83.09 o 
  -8   7   6       36.55      -59.19     71.05 o 
  -7   7   6     1034.28     1136.65    135.38 o 
  -6   7   6       30.67      -13.79     67.75 o 
  -5   7   6       66.37      110.07     43.38 o 
  -4   7   6        2.10      -15.08     30.58 o 
  -3   7   6     1182.51     1135.29     43.32 o 
  -2   7   6      576.70      813.64     42.46 o 
  -1   7   6     1865.25     1666.97     47.57 o 
   0   7   6      164.17      234.73     30.82 o 
   1   7   6     4984.30     4952.54    105.98 o 
   2   7   6      225.44      185.59     40.74 o 
   3   7   6     1528.68     1457.43     70.50 o 
   4   7   6       19.22      -18.12     39.12 o 
   5   7   6       46.36      -44.02     60.25 o 
   6   7   6        6.79       91.25    116.44 o 
  -9   8   6        0.43      -12.17     72.34 o 
  -8   8   6        7.40       -5.68     79.50 o 
  -7   8   6        1.22      -39.35     55.61 o 
  -6   8   6     1597.05     1480.77    125.53 o 
  -5   8   6      426.74      528.57     65.26 o 
  -4   8   6     1585.35     1545.92     79.43 o 
  -3   8   6      639.34      751.99     33.25 o 
  -2   8   6    15914.36    16292.50    164.37 o 
  -1   8   6      695.05      738.23     49.78 o 
   0   8   6      656.07      807.60     41.69 o 
   1   8   6      312.19      429.22     46.66 o 
   2   8   6      281.93      260.01     44.62 o 
   3   8   6      913.09     1046.13     78.69 o 
   4   8   6      339.72      384.08     79.10 o 
   5   8   6      944.24     1007.33    285.26 o 
  -8   9   6      334.29      273.51     94.44 o 
  -7   9   6      503.04      531.46    105.40 o 
  -6   9   6     1299.29     1340.26    120.71 o 
  -5   9   6       32.63       53.34     40.76 o 
  -4   9   6       70.92       55.64     37.49 o 
  -3   9   6     4035.40     4140.89     85.62 o 
  -2   9   6       68.27      155.08     25.07 o 
  -1   9   6      818.65      923.09     38.57 o 
   0   9   6     7717.62     7708.23    127.46 o 
   1   9   6     1946.05     1811.54     66.28 o 
   2   9   6       86.71       31.43     33.27 o 
   3   9   6      258.76      291.29     53.61 o 
   4   9   6      770.67      848.99    113.33 o 
   5   9   6       81.61      224.36     99.30 o 
  -8  10   6       42.11      -32.65     66.36 o 
  -7  10   6        0.38       20.30     63.83 o 
  -6  10   6        3.24       30.57     61.85 o 
  -5  10   6     2846.92     2992.91    101.57 o 
  -4  10   6       24.79       44.42     34.44 o 
  -3  10   6     1197.33     1217.79     48.94 o 
  -2  10   6        0.15       17.60     20.77 o 
  -1  10   6    11757.60    12030.72    142.20 o 
   0  10   6     1004.78      975.53     41.08 o 
   1  10   6     1819.31     1759.65     65.17 o 
   2  10   6     1483.11     1280.46     62.17 o 
   3  10   6      967.33     1110.23    100.94 o 
   4  10   6      229.98      263.36     67.34 o 
   5  10   6     1450.61     1833.89    259.57 o 
  -8  11   6       75.48      -13.13     65.30 o 
  -7  11   6      210.77      179.71    108.40 o 
  -6  11   6     1144.42     1179.32    271.05 o 
  -5  11   6       68.13       83.41     57.91 o 
  -4  11   6     3673.17     3367.09    101.99 o 
  -3  11   6       91.40      109.37     28.69 o 
  -2  11   6        0.48       76.24     23.35 o 
  -1  11   6     1107.89     1064.58     41.84 o 
   0  11   6     7651.76     7566.16    110.91 o 
   1  11   6     2465.34     2369.27     75.95 o 
   2  11   6      181.89      162.08     40.34 o 
   3  11   6      219.58      293.88     52.70 o 
   4  11   6     1914.42     1882.72    108.77 o 
   5  11   6      554.33      488.68    116.19 o 
  -8  12   6        8.70       -5.69     78.62 o 
  -7  12   6       79.36       70.91     77.77 o 
  -6  12   6     1055.79      986.83    247.61 o 
  -5  12   6      261.39      337.73     82.61 o 
  -4  12   6      667.93      712.80     57.64 o 
  -3  12   6       32.14       42.74     26.53 o 
  -2  12   6     6284.50     6241.71     98.25 o 
  -1  12   6     1141.53     1099.98     42.96 o 
   0  12   6       85.56      143.62     27.91 o 
   1  12   6      703.87      789.28     55.46 o 
   2  12   6      958.39      905.55     77.61 o 
   3  12   6     1474.95     1458.18     78.93 o 
   4  12   6      361.29      458.28     82.11 o 
   5  12   6        1.11       23.04     76.37 o 
  -8  13   6       43.70      -65.29     70.88 o 
  -7  13   6      510.10      641.15    116.97 o 
  -6  13   6        7.49       28.06     63.54 o 
  -5  13   6      652.79      471.45     90.34 o 
  -4  13   6        2.78       20.61     36.60 o 
  -3  13   6     4626.29     4425.56     95.88 o 
  -2  13   6      594.09      809.30     46.10 o 
  -1  13   6     1903.40     1845.77     54.65 o 
   0  13   6      102.78       83.42     26.32 o 
   1  13   6      961.09     1045.52     89.98 o 
   2  13   6      112.31       63.00     35.79 o 
   3  13   6     1176.85     1531.48     84.32 o 
   4  13   6      659.53      632.81     90.77 o 
   5  13   6      182.30       98.27     83.09 o 
  -8  14   6       78.04       38.76     78.61 o 
  -7  14   6       96.42      189.48     89.10 o 
  -6  14   6     1392.53     1343.68    165.89 o 
  -5  14   6        7.28      -44.34     51.58 o 
  -4  14   6      409.82      554.82     83.00 o 
  -3  14   6      506.21      610.21     51.72 o 
  -2  14   6     2152.68     2094.11     58.67 o 
  -1  14   6      175.04      156.90     28.85 o 
   0  14   6      665.91      806.52     71.50 o 
   1  14   6      174.04      101.47     34.69 o 
   2  14   6     3103.13     2993.95     93.25 o 
   3  14   6        0.40      -32.90     45.25 o 
   4  14   6        3.63       31.81     70.20 o 
   5  14   6      377.88      504.64    115.13 o 
  -8  15   6        0.41     -110.28    106.80 o 
  -7  15   6      409.98      417.72    102.47 o 
  -6  15   6      128.11       94.24     67.41 o 
  -5  15   6      560.64      535.98    112.99 o 
  -4  15   6     1051.70     1111.94    118.52 o 
  -3  15   6     6762.70     6471.93    231.62 o 
  -2  15   6       17.38       25.06     23.85 o 
  -1  15   6      313.01      320.53     53.10 o 
   0  15   6      603.96      736.75     49.82 o 
   1  15   6      291.98      357.78     48.71 o 
   2  15   6      698.88      858.77     70.36 o 
   3  15   6     1393.13     1568.47    103.38 o 
   4  15   6      557.36      666.20    112.91 o 
   5  15   6      823.23      858.67    137.77 o 
  -8  16   6      183.73      166.20     99.47 o 
  -7  16   6      218.19      199.58    108.08 o 
  -6  16   6      367.36      283.79    105.33 o 
  -5  16   6     1233.74     1024.33    335.06 o 
  -4  16   6      714.74      741.27     99.35 o 
  -3  16   6      596.52      798.48     52.46 o 
  -2  16   6     3223.87     3289.19     91.75 o 
  -1  16   6      793.24      828.32     44.15 o 
   0  16   6     1480.57     1370.54     51.31 o 
   1  16   6     4607.72     4361.84    107.78 o 
   2  16   6      751.25      971.17     74.96 o 
   3  16   6     1082.50     1434.50    118.51 o 
   4  16   6       54.63      135.04     72.73 o 
   5  16   6      305.87      200.68     88.12 o 
  -8  17   6      211.26      167.82    117.11 o 
  -7  17   6        0.47       -9.00     71.30 o 
  -6  17   6      403.26      303.63    205.29 o 
  -5  17   6       48.01       54.15     60.75 o 
  -4  17   6     2044.15     1969.08    118.96 o 
  -3  17   6     1606.93     1599.58     63.70 o 
  -2  17   6     2749.15     2831.01     71.72 o 
  -1  17   6       53.31       32.84     24.94 o 
   0  17   6     2867.18     2914.66     73.88 o 
   1  17   6      166.47      212.75     44.29 o 
   2  17   6       45.94       27.99     37.73 o 
   3  17   6       90.93      105.40     56.17 o 
   4  17   6     3085.80     3127.06    220.17 o 
   5  17   6      155.32       85.73     81.09 o 
  -8  18   6      252.02      256.70    106.93 o 
  -7  18   6      376.97      463.45    114.66 o 
  -6  18   6        0.54      -36.34     63.22 o 
  -5  18   6     1439.49     1263.69    333.71 o 
  -4  18   6        0.68      -39.31     49.60 o 
  -3  18   6      847.90     1065.81     98.27 o 
  -2  18   6      232.72      295.75     41.69 o 
  -1  18   6     3296.90     3120.39     92.91 o 
   0  18   6      997.05     1011.72     67.20 o 
   1  18   6     1741.80     1679.47     70.22 o 
   2  18   6     1514.02     1370.44    107.32 o 
   3  18   6     1337.45     1550.71    112.87 o 
   4  18   6       13.82       55.20     73.94 o 
   5  18   6      208.60       55.08     87.50 o 
  -8  19   6      168.41       54.32     89.65 o 
  -7  19   6      258.08      405.98    107.71 o 
  -6  19   6      939.48     1069.62    139.93 o 
  -5  19   6      259.91      231.54     73.36 o 
  -4  19   6      343.81      399.84     65.09 o 
  -3  19   6     6594.09     6890.64    147.49 o 
  -2  19   6       70.89      227.89     36.39 o 
  -1  19   6      401.27      436.47     68.24 o 
   0  19   6     2974.95     2892.72     76.55 o 
   1  19   6      881.07      998.16     81.45 o 
   2  19   6      321.09      408.88     72.39 o 
   3  19   6     1172.39     1264.25    168.55 o 
   4  19   6      220.50      180.93     85.25 o 
   5  19   6       95.36       41.73     78.42 o 
  -7  20   6       63.65      130.52     88.54 o 
  -6  20   6     1131.57     1559.42    169.26 o 
  -5  20   6       15.38       26.20     61.33 o 
  -4  20   6     1398.71     1440.09     82.52 o 
  -3  20   6       12.36      201.60     66.36 o 
  -2  20   6     4858.95     4818.15    101.04 o 
  -1  20   6      372.06      388.07     42.69 o 
   0  20   6      883.87      928.81     53.79 o 
   1  20   6      559.82      644.31     62.28 o 
   2  20   6     3326.84     3489.58    135.45 o 
   3  20   6       11.03       33.90     65.17 o 
   4  20   6       56.21       71.42    110.65 o 
  -7  21   6      964.02     1534.02    198.13 o 
  -6  21   6       10.42      139.11    107.20 o 
  -5  21   6       45.61      -54.26     59.53 o 
  -4  21   6     1761.75     1748.40     91.25 o 
  -3  21   6     6937.24     6985.64    248.08 o 
  -2  21   6     1507.54     1535.60     58.70 o 
  -1  21   6      213.65      209.03     37.64 o 
   0  21   6       78.16       89.67     34.44 o 
   1  21   6     2511.54     2512.33     88.01 o 
   2  21   6      146.08      141.17     59.54 o 
   3  21   6       29.21      -11.89     60.32 o 
   4  21   6      471.08      467.77    115.97 o 
  -7  22   6       48.37       67.31     88.53 o 
  -6  22   6     1605.89     1785.67    157.43 o 
  -5  22   6     1821.77     2054.95    195.76 o 
  -4  22   6      941.77     1084.36    102.50 o 
  -3  22   6       15.00      160.73     49.71 o 
  -2  22   6     3472.78     3594.53     88.16 o 
  -1  22   6     2665.44     2542.21     74.81 o 
   0  22   6     2708.35     2741.99     79.06 o 
   1  22   6      832.29     1063.59     98.39 o 
   2  22   6      155.04      204.90     77.62 o 
   3  22   6      578.23      801.14    159.70 o 
   4  22   6        4.34       11.57     65.42 o 
  -7  23   6      267.30      164.48    100.62 o 
  -6  23   6     1178.06     1259.82    156.17 o 
  -5  23   6      342.68      327.21     91.17 o 
  -4  23   6      821.70      891.92    127.34 o 
  -3  23   6      348.20      393.45     64.94 o 
  -2  23   6      293.22      349.82     44.09 o 
  -1  23   6      207.39      398.68     46.14 o 
   0  23   6     5757.03     5987.94    134.03 o 
   1  23   6      814.52      899.92     94.09 o 
   2  23   6      418.51      413.47     90.53 o 
   3  23   6        0.35       27.13     63.26 o 
   4  23   6      517.12      554.66    146.46 o 
  -7  24   6       13.55      -52.10     89.86 o 
  -6  24   6       91.43      120.39     87.75 o 
  -5  24   6     2367.20     2671.76    221.37 o 
  -4  24   6        7.77      -20.96     45.37 o 
  -3  24   6      341.23      263.58     58.94 o 
  -2  24   6       54.46      102.13     39.44 o 
  -1  24   6     3482.03     3430.30     89.38 o 
   0  24   6       70.54      249.17     49.00 o 
   1  24   6       83.18      159.51     59.97 o 
   2  24   6      362.18      303.59     85.40 o 
   3  24   6      480.17      254.52    129.30 o 
   4  24   6       16.90       38.96     76.06 o 
  -7  25   6      451.03      577.67    129.52 o 
  -6  25   6     1041.32     1381.89    186.73 o 
  -5  25   6      146.00      137.41     68.21 o 
  -4  25   6       78.81       74.30     51.32 o 
  -3  25   6        6.83      -34.67     42.89 o 
  -2  25   6       32.79       91.80     40.38 o 
  -1  25   6     1345.59     1331.80     64.21 o 
   0  25   6     3268.88     3312.20    117.95 o 
   1  25   6     3309.80     3491.37    167.32 o 
   2  25   6      256.72      221.91     84.41 o 
   3  25   6        4.40        1.06     54.28 o 
   4  25   6      424.11      167.24    140.46 o 
  -6  26   6      153.51      221.44     99.68 o 
  -5  26   6        0.29      -86.06     59.18 o 
  -4  26   6      795.26      697.28     86.81 o 
  -3  26   6       64.86      126.49     67.97 o 
  -2  26   6     2395.69     2258.78     86.36 o 
  -1  26   6       73.28      147.03     41.17 o 
   0  26   6      796.64     1041.58     98.33 o 
   1  26   6      498.17      876.56    116.85 o 
   2  26   6      583.67      749.71    255.41 o 
   3  26   6      452.06      357.10     87.83 o 
  -6  27   6       23.78       57.18     87.82 o 
  -5  27   6       70.88       26.93     66.18 o 
  -4  27   6        2.20       18.01     52.59 o 
  -3  27   6     1518.84     1478.58     94.96 o 
  -2  27   6        7.45       55.37     40.40 o 
  -1  27   6     1114.63     1351.90     79.23 o 
   0  27   6      302.23      192.49     71.08 o 
   1  27   6     2325.32     2329.89    251.18 o 
   2  27   6      169.77      219.41     83.93 o 
   3  27   6      348.07      264.58    235.01 o 
  -6  28   6      357.15      417.16    152.10 o 
  -5  28   6      640.83      590.99    333.68 o 
  -4  28   6      972.36      928.30     98.00 o 
  -3  28   6        1.46       64.32     51.70 o 
  -2  28   6     2117.99     2148.30     87.84 o 
  -1  28   6     1620.43     1549.07     74.60 o 
   0  28   6      562.59      649.28    105.40 o 
   1  28   6       36.25       -2.60     66.63 o 
   2  28   6     2412.71     2360.12    152.63 o 
   3  28   6        1.49       52.84     69.93 o 
  -6  29   6     1319.97     1695.17    240.83 o 
  -5  29   6      156.88      198.13     85.52 o 
  -4  29   6      793.60      941.79    122.54 o 
  -3  29   6     2701.13     2614.25    136.99 o 
  -2  29   6      443.38      511.20     66.91 o 
  -1  29   6        1.81       78.29     43.96 o 
   0  29   6     1983.42     1917.52    129.79 o 
   1  29   6      316.30      270.99    117.14 o 
   2  29   6      130.22      129.95     75.90 o 
   3  29   6      186.84      163.32     90.90 o 
  -5  30   6     2167.74     1735.02    916.65 o 
  -4  30   6       33.82      146.53     78.66 o 
  -3  30   6       11.06       94.76     56.75 o 
  -2  30   6      151.91      178.98     52.12 o 
  -1  30   6     2510.18     2372.30    136.74 o 
   0  30   6        0.70       38.93     67.81 o 
   1  30   6      986.89     1421.38    155.83 o 
   2  30   6        0.16      -21.77     70.57 o 
  -5  31   6      284.07      301.53     92.30 o 
  -4  31   6     1719.64     1622.87    333.30 o 
  -3  31   6      435.96      452.11     77.25 o 
  -2  31   6     1328.44     1433.34     88.20 o 
  -1  31   6      472.54      563.55     97.76 o 
   0  31   6     1689.52     1793.55    131.36 o 
   1  31   6      342.51      277.88     93.01 o 
   2  31   6       50.03       82.33     80.77 o 
  -4  32   6     1261.25     1350.62    155.72 o 
  -3  32   6      322.91      592.72    104.67 o 
  -2  32   6      604.66      817.65     79.96 o 
  -1  32   6      236.70      130.38     73.65 o 
   0  32   6        4.54       12.31     65.06 o 
   1  32   6       95.16       87.33    106.44 o 
  -4  33   6        0.38      -33.87     79.87 o 
  -3  33   6     2571.07     2781.09    129.35 o 
  -2  33   6       78.38      152.88     62.69 o 
  -1  33   6       39.20       18.87     75.03 o 
   0  33   6        7.63      -34.15     65.65 o 
   1  33   6     1178.62     1283.50    155.79 o 
  -3  34   6       25.62       69.58     63.00 o 
  -2  34   6      915.29     1277.69    118.17 o 
  -1  34   6       23.48       -7.24     66.34 o 
   0  34   6      172.39      138.82     95.05 o 
  -3  35   6      742.75      729.10    100.59 o 
  -2  35   6     1886.28     1918.25    137.67 o 
  -1  35   6      126.20      249.16     91.24 o 
   0  35   6       46.69       97.00     86.33 o 
  -9   0   7       86.98      228.96    147.25 o 
  -7   0   7      347.41      454.42    120.59 o 
  -5   0   7     2862.25     2570.11    162.03 o 
  -3   0   7    17679.74    17251.76    416.43 o 
  -1   0   7      178.57      193.87     46.38 o 
   1   0   7      157.36      118.42     51.13 o 
   3   0   7      370.31      451.24     99.84 o 
   5   0   7        3.54      -57.39     61.26 o 
  -9   1   7      167.82       49.39    111.71 o 
  -7   1   7        0.02      -40.26     53.37 o 
  -6   1   7     2831.77     2594.80    122.24 o 
  -5   1   7      262.81      411.63    107.38 o 
  -4   1   7     3292.30     3236.22    130.09 o 
  -3   1   7      430.13      802.45     89.17 o 
  -2   1   7     2288.61     2314.01     95.26 o 
  -1   1   7       15.51      -26.35     24.78 o 
   0   1   7        0.15      -20.99     24.83 o 
   1   1   7     1054.83      995.04     58.30 o 
   2   1   7     1987.04     1884.41     76.02 o 
   3   1   7       48.76       17.05     40.39 o 
   4   1   7        1.62      -52.97     40.21 o 
   5   1   7      150.96      135.65     60.35 o 
  -9   2   7        6.95       85.99    112.23 o 
  -8   2   7        0.28      -50.54     62.25 o 
  -7   2   7      313.89      471.13    153.79 o 
  -6   2   7       66.34      112.86     56.52 o 
  -5   2   7       17.01        7.99     47.84 o 
  -4   2   7     4644.68     4675.67    144.87 o 
  -3   2   7      723.68      970.95     87.43 o 
  -2   2   7     1947.77     1893.81     87.49 o 
  -1   2   7      588.89      692.93     46.70 o 
   0   2   7      385.79      432.92     46.07 o 
   1   2   7      571.97      714.87     59.89 o 
   2   2   7       28.30       12.86     32.83 o 
   3   2   7      609.54      840.96     79.60 o 
   4   2   7      274.70      288.49     60.03 o 
   5   2   7       31.85      -21.47     48.83 o 
  -9   3   7      502.95      532.17    172.50 o 
  -8   3   7      103.00       52.48     71.08 o 
  -7   3   7       73.12      112.05     55.39 o 
  -6   3   7       81.20      158.29     59.75 o 
  -5   3   7      997.12     1169.67    109.89 o 
  -4   3   7      179.00      185.20     53.93 o 
  -3   3   7       66.72       93.88     70.17 o 
  -2   3   7      776.91      765.63    102.95 o 
  -1   3   7     1086.70      950.25     41.40 o 
   0   3   7      849.55      896.93     49.15 o 
   1   3   7     1126.77     1028.42     53.61 o 
   2   3   7        3.74      -15.15     31.97 o 
   3   3   7      948.15     1128.09     98.09 o 
   4   3   7      289.88      245.21     59.48 o 
   5   3   7       57.50       36.58     53.16 o 
  -8   4   7      141.85      162.50     75.08 o 
  -7   4   7       24.44        1.44     64.12 o 
  -6   4   7     2641.03     2535.58    103.52 o 
  -5   4   7      106.63       43.58     52.75 o 
  -4   4   7      112.72      160.22     56.09 o 
  -3   4   7     1692.15     1669.57     85.86 o 
  -2   4   7     1391.36     1414.54     49.90 o 
  -1   4   7       11.63      -29.54     19.69 o 
   0   4   7     6677.19     6477.26    119.77 o 
   1   4   7        6.21       -6.81     28.53 o 
   2   4   7       17.68        4.83     34.34 o 
   3   4   7        6.13      -16.74     36.99 o 
   4   4   7      200.90      160.95     54.11 o 
   5   4   7       48.05       34.32     59.16 o 
  -8   5   7      266.34      255.50     84.80 o 
  -7   5   7      210.54      160.07     79.53 o 
  -6   5   7      475.06      637.46     76.91 o 
  -5   5   7      488.30      526.30    105.02 o 
  -4   5   7      459.89      539.80     94.25 o 
  -3   5   7      946.23      964.78     60.07 o 
  -2   5   7      645.00      737.36    127.01 o 
  -1   5   7     1658.27     1540.23     48.93 o 
   0   5   7      416.61      480.24     48.21 o 
   1   5   7      596.12      679.64     69.92 o 
   2   5   7     1444.75     1263.39     64.19 o 
   3   5   7      153.48      131.61     44.64 o 
   4   5   7        2.46      -57.98     42.69 o 
   5   5   7      914.83      946.54    112.04 o 
  -8   6   7      414.43      409.50    102.36 o 
  -7   6   7      984.42     1020.09    129.10 o 
  -6   6   7      488.03      676.98     81.27 o 
  -5   6   7      362.42      355.46     59.55 o 
  -4   6   7      479.59      616.72     96.70 o 
  -3   6   7      859.01      900.45     71.79 o 
  -2   6   7     1837.71     1772.83     58.45 o 
  -1   6   7     1362.25     1404.08     47.19 o 
   0   6   7     2018.25     2012.86     67.99 o 
   1   6   7     5402.20     5365.77    127.63 o 
   2   6   7       94.40      136.39     46.52 o 
   3   6   7      384.20      553.87     66.53 o 
   4   6   7       77.74       50.92     48.24 o 
   5   6   7      141.91      181.56     69.79 o 
  -8   7   7       78.24      119.75     78.72 o 
  -7   7   7      140.31      111.34     89.11 o 
  -6   7   7      626.64     1027.94     92.40 o 
  -5   7   7        4.25       21.64     41.91 o 
  -4   7   7     1470.19     1265.64     76.19 o 
  -3   7   7      228.04      223.71     47.33 o 
  -2   7   7     7265.75     7393.80    120.51 o 
  -1   7   7      131.07      134.47     28.43 o 
   0   7   7      118.81      182.67     46.03 o 
   1   7   7      307.83      420.02     88.86 o 
   2   7   7      411.71      486.43     59.04 o 
   3   7   7      103.06       37.40     47.98 o 
   4   7   7      584.95      737.38     95.74 o 
   5   7   7        5.25      -34.33     68.03 o 
  -8   8   7        6.24      -38.13     72.77 o 
  -7   8   7     1218.69     1139.56    165.86 o 
  -6   8   7      609.03      753.86    112.79 o 
  -5   8   7      526.89      642.61     73.55 o 
  -4   8   7       19.43        2.30     33.13 o 
  -3   8   7      592.04      637.23     87.57 o 
  -2   8   7        7.79       59.91     27.36 o 
  -1   8   7     2848.85     2677.15     96.04 o 
   0   8   7      593.03      676.28     69.58 o 
   1   8   7     1890.38     1940.07    131.72 o 
   2   8   7      182.99      133.51     43.07 o 
   3   8   7      329.49      407.73     63.97 o 
   4   8   7       54.78      -56.85     57.04 o 
   5   8   7        0.20       43.04     69.82 o 
  -8   9   7        0.37      -22.99     68.40 o 
  -7   9   7       70.26      137.63     81.58 o 
  -6   9   7     1193.16     1164.35    133.37 o 
  -5   9   7     1125.05     1194.63    109.24 o 
  -4   9   7       11.67       13.38     35.82 o 
  -3   9   7      406.39      469.24     58.19 o 
  -2   9   7     2885.02     2700.38    100.69 o 
  -1   9   7     2393.09     2295.11     60.64 o 
   0   9   7       23.54       99.52     33.42 o 
   1   9   7      266.90      299.71     46.55 o 
   2   9   7      197.43      174.74     43.18 o 
   3   9   7        0.78      -30.42     38.78 o 
   4   9   7       97.30        1.00     64.25 o 
   5   9   7      354.84      356.64    114.59 o 
  -8  10   7      582.07      412.34    150.72 o 
  -7  10   7       72.36       61.33     70.45 o 
  -6  10   7     1082.97     1021.34    166.97 o 
  -5  10   7      950.60      983.08     79.24 o 
  -4  10   7      428.25      528.05     64.70 o 
  -3  10   7     1639.69     1504.78     71.41 o 
  -2  10   7      699.33      813.96     48.00 o 
  -1  10   7      500.84      563.01     43.51 o 
   0  10   7     8486.18     8346.53    144.23 o 
   1  10   7        3.92       12.72     31.99 o 
   2  10   7       19.02      -19.77     34.01 o 
   3  10   7       19.20      -57.14     38.10 o 
   4  10   7       65.89       10.56     59.57 o 
   5  10   7       20.95       32.40     90.60 o 
  -8  11   7      219.70      106.49     72.64 o 
  -7  11   7       44.00       35.76     70.01 o 
  -6  11   7       27.39      -32.28     59.12 o 
  -5  11   7      885.01      899.85     68.92 o 
  -4  11   7      573.92      752.26     72.15 o 
  -3  11   7      415.57      625.81     65.95 o 
  -2  11   7     2280.54     2082.10     66.52 o 
  -1  11   7      346.10      311.80     36.59 o 
   0  11   7        0.86      133.46     36.77 o 
   1  11   7     1431.83     1318.95     62.69 o 
   2  11   7      211.86      160.73     46.91 o 
   3  11   7      438.03      395.49     61.86 o 
   4  11   7      176.48      144.27     67.08 o 
   5  11   7      398.79      267.02    105.11 o 
  -8  12   7       75.81       58.03     65.93 o 
  -7  12   7     1036.85      636.22    403.98 o 
  -6  12   7       81.97      131.50     72.93 o 
  -5  12   7        0.07      -48.13     56.69 o 
  -4  12   7     2555.76     2499.93    111.47 o 
  -3  12   7     1405.17     1398.65     70.44 o 
  -2  12   7       85.37       93.88     31.61 o 
  -1  12   7     1051.82      950.06     43.20 o 
   0  12   7     4006.91     3937.24     98.24 o 
   1  12   7      700.29      747.68     65.93 o 
   2  12   7        0.50      -43.86     33.59 o 
   3  12   7       89.78      100.25     47.71 o 
   4  12   7      546.85      523.02     87.46 o 
   5  12   7       23.86      -15.08     86.13 o 
  -8  13   7      180.35       86.57    129.45 o 
  -7  13   7       34.80      -13.53     55.79 o 
  -6  13   7     1227.09      916.78    502.53 o 
  -5  13   7      662.35      689.91    102.63 o 
  -4  13   7      994.97      994.18     71.86 o 
  -3  13   7       29.36      213.33     48.25 o 
  -2  13   7     1648.68     1742.27     62.99 o 
  -1  13   7       26.51        8.27     24.99 o 
   0  13   7      209.02      271.24     42.69 o 
   1  13   7     2744.37     2673.55     87.85 o 
   2  13   7     1453.69     1468.90     72.05 o 
   3  13   7      390.18      347.26     88.69 o 
   4  13   7      103.35       65.48     59.74 o 
  -8  14   7        3.80      -17.17     46.23 o 
  -7  14   7      110.74       33.68     58.19 o 
  -6  14   7      443.98      470.39    197.93 o 
  -5  14   7     1345.82     1448.96    111.38 o 
  -4  14   7       50.03       36.40     40.64 o 
  -3  14   7     8068.84     7766.69    191.56 o 
  -2  14   7     1374.62     1240.80     56.07 o 
  -1  14   7       78.19       82.35     29.64 o 
   0  14   7      215.00      251.55     44.23 o 
   1  14   7      769.24      976.93     76.22 o 
   2  14   7       19.86       26.80     38.54 o 
   3  14   7     2043.47     1989.51    108.17 o 
   4  14   7      296.98      265.41     73.50 o 
  -8  15   7       39.91      -28.70     45.61 o 
  -7  15   7        2.22      -45.58     52.43 o 
  -6  15   7     2229.37     2374.93    215.46 o 
  -5  15   7      956.01      954.48    238.17 o 
  -4  15   7      294.48      367.57     64.77 o 
  -3  15   7      133.31      231.72     51.78 o 
  -2  15   7     1721.83     1800.40     66.85 o 
  -1  15   7      433.45      519.49     65.35 o 
   0  15   7      152.71      238.83     43.90 o 
   1  15   7       36.15       24.92     36.01 o 
   2  15   7     2249.89     2287.84     88.58 o 
   3  15   7      806.13      984.86    101.62 o 
   4  15   7       95.55      127.32     69.10 o 
  -8  16   7       18.15        4.38     48.93 o 
  -7  16   7       38.69        7.59     41.89 o 
  -6  16   7      160.34       98.96     55.89 o 
  -5  16   7      933.29      969.99    348.68 o 
  -4  16   7     2735.63     2539.84    227.47 o 
  -3  16   7      292.00      493.49     67.26 o 
  -2  16   7      374.13      499.75     84.62 o 
  -1  16   7     1781.23     1801.43     60.09 o 
   0  16   7      803.02      977.06     64.33 o 
   1  16   7       14.17       81.94     39.30 o 
   2  16   7      109.80      154.37     51.06 o 
   3  16   7      420.48      601.26     86.59 o 
   4  16   7      994.43     1256.04    152.33 o 
  -8  17   7       89.64       -7.81     45.23 o 
  -7  17   7       34.70      -25.68     42.97 o 
  -6  17   7      190.97       97.80     65.53 o 
  -5  17   7     1807.43     1816.34    183.14 o 
  -4  17   7      464.65      475.31     86.97 o 
  -3  17   7     1138.10     1261.83     70.84 o 
  -2  17   7       38.17       40.27     33.40 o 
  -1  17   7     2296.19     2217.06     67.40 o 
   0  17   7      228.53      351.49     48.35 o 
   1  17   7     5914.59     6033.20    137.27 o 
   2  17   7       44.95       24.93     52.63 o 
   3  17   7      737.52      719.34    106.19 o 
   4  17   7      136.39      129.89    171.12 o 
  -7  18   7       56.47      -12.60     46.41 o 
  -6  18   7      110.91       55.08     58.09 o 
  -5  18   7       26.76       88.05     69.19 o 
  -4  18   7     1392.55     1366.87    104.74 o 
  -3  18   7     1248.20     1415.30     76.09 o 
  -2  18   7      724.86      785.78     70.75 o 
  -1  18   7      213.02      178.13     43.70 o 
   0  18   7     4015.72     4188.14    109.43 o 
   1  18   7       36.80       85.90     41.76 o 
   2  18   7       40.35       17.46     45.89 o 
   3  18   7      967.11      978.35    110.62 o 
   4  18   7      828.52      873.76    135.56 o 
  -7  19   7       29.27       40.80     49.34 o 
  -6  19   7      602.07      401.00    320.53 o 
  -5  19   7      181.79      181.33     78.32 o 
  -4  19   7      150.16      208.66     88.32 o 
  -3  19   7     1664.92     1772.10     85.41 o 
  -2  19   7     2573.48     2406.62     80.40 o 
  -1  19   7      460.70      520.55     53.33 o 
   0  19   7      213.67      328.69     51.39 o 
   1  19   7     1402.69     1423.59    124.00 o 
   2  19   7     1641.39     1605.50     97.22 o 
   3  19   7      134.30      155.06     64.82 o 
   4  19   7       52.10       97.18     79.63 o 
  -7  20   7      491.13      212.44    296.51 o 
  -6  20   7       20.75       58.68     55.01 o 
  -5  20   7      395.63      309.30    157.33 o 
  -4  20   7       39.42      -32.04     64.11 o 
  -3  20   7     3968.93     4035.73    185.65 o 
  -2  20   7      583.54      788.43     65.79 o 
  -1  20   7     1956.51     1960.58     66.78 o 
   0  20   7     2042.98     1795.21     76.01 o 
   1  20   7      101.75      169.49     48.86 o 
   2  20   7       17.79       38.43     53.85 o 
   3  20   7      883.97      937.48    109.05 o 
   4  20   7       98.15       -0.97     78.54 o 
  -7  21   7        1.96       12.00     49.45 o 
  -6  21   7     2175.53     2232.12    217.33 o 
  -5  21   7      324.92      144.79    143.80 o 
  -4  21   7       77.73       28.16     67.54 o 
  -3  21   7      101.10      179.69     69.27 o 
  -2  21   7     2893.34     2944.17    123.28 o 
  -1  21   7       91.08      173.06     39.38 o 
   0  21   7        3.84       41.88     37.51 o 
   1  21   7      147.01      161.94     61.38 o 
   2  21   7     1554.08     1607.70    100.54 o 
   3  21   7       81.01       54.25     71.89 o 
  -7  22   7      368.16      131.36    114.83 o 
  -6  22   7       43.23       41.97     55.85 o 
  -5  22   7      485.30      344.91    145.96 o 
  -4  22   7     1461.98     1441.02    495.16 o 
  -3  22   7      214.26      282.75     81.44 o 
  -2  22   7      577.37      761.22     88.08 o 
  -1  22   7     1510.44     1566.01     63.76 o 
   0  22   7      572.52      765.28     72.34 o 
   1  22   7      667.24      855.27     99.27 o 
   2  22   7      145.14      119.55     61.08 o 
   3  22   7      548.30      799.96    130.21 o 
  -7  23   7        5.93      -12.74     51.93 o 
  -6  23   7      268.33       98.69     90.17 o 
  -5  23   7     1324.45      922.54    431.01 o 
  -4  23   7       29.24       36.36     66.18 o 
  -3  23   7      988.92     1272.10    126.18 o 
  -2  23   7      449.22      597.48     66.98 o 
  -1  23   7     1742.07     1845.70     70.09 o 
   0  23   7        1.49       12.68     40.79 o 
   1  23   7     1369.81     1584.99    104.15 o 
   2  23   7        0.54      -74.12     49.41 o 
   3  23   7      131.07       97.88     79.01 o 
  -6  24   7      479.59      216.71    259.39 o 
  -5  24   7       32.68      -18.41     58.37 o 
  -4  24   7      954.41      773.49    159.58 o 
  -3  24   7      138.39      188.26     71.49 o 
  -2  24   7      328.04      383.80     63.27 o 
  -1  24   7       17.16       58.53     36.47 o 
   0  24   7     5695.60     5912.63    141.32 o 
   1  24   7       60.64      117.24     61.58 o 
   2  24   7        9.07       43.40     64.53 o 
   3  24   7        0.72      -77.29     59.44 o 
  -6  25   7        6.07      -44.55     53.48 o 
  -5  25   7      372.66      310.85    201.34 o 
  -4  25   7        8.59      -54.03     66.27 o 
  -3  25   7     1629.84     1479.49    108.51 o 
  -2  25   7     1638.30     1544.68     85.45 o 
  -1  25   7     1234.00     1454.87     64.22 o 
   0  25   7       30.03      148.27     61.33 o 
   1  25   7     1053.33     1480.28    159.36 o 
   2  25   7      706.99      780.88    120.40 o 
   3  25   7       85.20        5.17     65.42 o 
  -6  26   7       25.08       61.20     69.18 o 
  -5  26   7        1.34        0.72     62.96 o 
  -4  26   7      161.57      206.84     77.41 o 
  -3  26   7      203.93      240.06     76.98 o 
  -2  26   7      377.44      471.85     80.58 o 
  -1  26   7     2976.21     2920.80     89.82 o 
   0  26   7     1024.26     1277.28    275.82 o 
   1  26   7     3010.79     2871.26    130.38 o 
   2  26   7      184.71      140.46     86.37 o 
  -6  27   7      893.74      624.16    530.15 o 
  -5  27   7       37.04       98.14     72.48 o 
  -4  27   7        0.83      -26.45     67.69 o 
  -3  27   7        3.63        9.62     66.74 o 
  -2  27   7     3171.33     3022.47    119.14 o 
  -1  27   7      245.83      319.07     51.96 o 
   0  27   7        2.08        1.06     55.29 o 
   1  27   7      277.56      322.27     89.84 o 
   2  27   7      947.15     1192.25    147.17 o 
  -5  28   7      769.36      819.13    248.96 o 
  -4  28   7      291.48      235.57     84.24 o 
  -3  28   7     1587.00     1496.24    115.02 o 
  -2  28   7       11.38       19.52    123.78 o 
  -1  28   7     1817.55     1721.35     80.24 o 
   0  28   7      792.96      873.99    100.01 o 
   1  28   7       50.15       57.26     71.40 o 
   2  28   7       23.11       -0.05     73.67 o 
  -5  29   7     1078.48      930.41    435.45 o 
  -4  29   7        0.35      178.43     85.66 o 
  -3  29   7      660.48      832.40    117.93 o 
  -2  29   7      340.41      398.61     74.16 o 
  -1  29   7     1300.08     1422.54    115.53 o 
   0  29   7      422.22      615.95    111.24 o 
   1  29   7      255.18      273.83    119.30 o 
   2  29   7      653.86      950.52    181.30 o 
  -5  30   7      626.96      560.21    113.95 o 
  -4  30   7     3032.13     3214.50    174.04 o 
  -3  30   7       55.02      110.70     79.11 o 
  -2  30   7      244.51      217.50     65.05 o 
  -1  30   7       84.00      125.09     79.74 o 
   0  30   7     1078.51     1405.83    154.63 o 
   1  30   7        0.38      -17.71     71.98 o 
  -4  31   7       13.03      214.01    133.77 o 
  -3  31   7      535.21      391.44     97.33 o 
  -2  31   7      378.56      315.42     72.83 o 
  -1  31   7      345.33      385.03     93.43 o 
   0  31   7       49.06      -16.54     71.19 o 
   1  31   7     2430.24     2802.90    180.18 o 
  -4  32   7      887.29      800.19    202.37 o 
  -3  32   7     1317.77     1373.78    146.87 o 
  -2  32   7       29.44      183.20     81.63 o 
  -1  32   7      221.71      205.23    119.83 o 
   0  32   7      463.20      551.33    110.48 o 
  -3  33   7        1.63      -46.68    125.94 o 
  -2  33   7     1347.12     1541.90    153.41 o 
  -1  33   7        7.99      -12.57     99.96 o 
   0  33   7      162.90      109.39     79.66 o 
  -6   0   8     3306.74     3290.73    198.28 o 
  -4   0   8     1605.18     1819.15    138.07 o 
  -2   0   8     3473.12     3356.43    173.96 o 
   0   0   8       13.77       -6.16     45.20 o 
   2   0   8     2089.23     1919.69    116.72 o 
   4   0   8       72.64       91.06     73.46 o 
  -8   1   8       13.95      -62.08     88.91 o 
  -7   1   8      431.66      608.60     97.82 o 
  -6   1   8       38.17       63.07     58.96 o 
  -5   1   8     1967.83     2063.80    143.24 o 
  -4   1   8     2341.95     2623.32    115.09 o 
  -3   1   8     9021.99     8933.35    268.42 o 
  -2   1   8     1932.83     1719.65     89.61 o 
  -1   1   8        2.56       20.09     58.60 o 
   0   1   8        3.30      -37.96     29.33 o 
   1   1   8       87.74      187.17     44.35 o 
   2   1   8       24.79       89.52     42.55 o 
   3   1   8      817.12     1019.18     88.61 o 
   4   1   8      291.28      231.13     63.48 o 
  -8   2   8        0.46      -63.63     66.17 o 
  -7   2   8      142.02       55.37     57.79 o 
  -6   2   8     1266.52     1440.43     98.12 o 
  -5   2   8     2017.35     2221.78    111.96 o 
  -4   2   8      760.58     1107.41    102.85 o 
  -3   2   8      308.98      542.62     76.64 o 
  -2   2   8      693.62      946.04    115.45 o 
  -1   2   8     1105.37     1008.68     58.20 o 
   0   2   8        0.51       47.50     34.88 o 
   1   2   8     3788.67     3720.20    104.12 o 
   2   2   8      497.76      589.85     66.56 o 
   3   2   8     1339.46     1491.08     94.14 o 
   4   2   8      125.15      101.69     57.82 o 
  -8   3   8      177.86      198.44     89.75 o 
  -7   3   8       37.82       -4.53     49.35 o 
  -6   3   8      261.73      527.13     90.75 o 
  -5   3   8        9.64       94.13     57.33 o 
  -4   3   8     5055.34     4907.26    155.82 o 
  -3   3   8      483.33      690.05     84.32 o 
  -2   3   8      235.77      282.02     50.11 o 
  -1   3   8      797.69      972.33     93.59 o 
   0   3   8     6517.41     6585.26    149.71 o 
   1   3   8      144.41      248.77     47.37 o 
   2   3   8       36.81       28.26     39.89 o 
   3   3   8      222.60      261.53     57.50 o 
   4   3   8      890.74      993.51     97.05 o 
  -8   4   8      156.59      188.41     87.58 o 
  -7   4   8       10.26       53.60     69.03 o 
  -6   4   8      151.53      289.91     65.88 o 
  -5   4   8     2697.53     2794.42    107.75 o 
  -4   4   8      303.86      388.20     61.48 o 
  -3   4   8     2089.69     1821.08    126.40 o 
  -2   4   8       53.45       41.02     38.36 o 
  -1   4   8     1667.63     1622.12     70.29 o 
   0   4   8        1.70       83.95     36.41 o 
   1   4   8     2442.50     2298.02     82.92 o 
   2   4   8      567.47      729.39     78.86 o 
   3   4   8      856.76     1050.53     88.80 o 
   4   4   8      516.75      537.48     77.34 o 
  -8   5   8      555.88      688.20    123.96 o 
  -7   5   8      277.65      343.62     94.48 o 
  -6   5   8      359.29      578.86    131.69 o 
  -5   5   8      543.53      785.95    100.34 o 
  -4   5   8      780.53      975.39     83.47 o 
  -3   5   8     2881.09     2770.42     98.32 o 
  -2   5   8     1112.74     1096.33     63.62 o 
  -1   5   8      705.36      964.38     74.17 o 
   0   5   8     6099.32     5971.82    123.92 o 
   1   5   8     2084.45     2067.28     79.17 o 
   2   5   8      281.66      381.07     58.47 o 
   3   5   8      282.07      378.04     62.55 o 
   4   5   8      603.09      739.37     86.23 o 
  -8   6   8      111.62      157.46     87.72 o 
  -7   6   8       35.55       72.34     75.20 o 
  -6   6   8     1214.46     1295.11    101.87 o 
  -5   6   8      130.49      169.67     55.46 o 
  -4   6   8      192.31      203.53     53.10 o 
  -3   6   8     1609.80     1591.81    107.99 o 
  -2   6   8     7680.28     7440.68    158.37 o 
  -1   6   8      983.48      991.71     62.51 o 
   0   6   8      140.59      289.87     45.68 o 
   1   6   8       12.01       83.88     39.53 o 
   2   6   8     2745.02     2482.27     93.60 o 
   3   6   8      100.76      154.08     60.36 o 
   4   6   8      521.85      739.74     99.58 o 
  -8   7   8        7.34       44.81     77.83 o 
  -7   7   8     1541.18     1246.57    152.24 o 
  -6   7   8      203.78      213.40     63.77 o 
  -5   7   8      725.57      793.63     80.62 o 
  -4   7   8      794.54      870.13     90.42 o 
  -3   7   8     2118.99     2173.74    160.00 o 
  -2   7   8      174.01      210.86     49.87 o 
  -1   7   8     2341.15     2196.02     82.55 o 
   0   7   8     1003.37     1011.06     55.67 o 
   1   7   8      915.68     1183.98     87.57 o 
   2   7   8        2.79       -8.50     40.12 o 
   3   7   8      633.23      816.59    108.37 o 
   4   7   8       50.25       92.07     69.29 o 
  -8   8   8       37.68       67.50     85.61 o 
  -7   8   8       12.45       37.05     71.76 o 
  -6   8   8      629.55      645.46    107.63 o 
  -5   8   8     1458.13     1414.58     79.06 o 
  -4   8   8       21.26       39.63     43.30 o 
  -3   8   8     1252.33     1527.97    306.40 o 
  -2   8   8     3284.71     3219.30    104.29 o 
  -1   8   8     3080.82     3134.61     97.87 o 
   0   8   8       77.57      123.42     37.90 o 
   1   8   8      530.11      798.11     70.03 o 
   2   8   8      294.06      264.62     54.13 o 
   3   8   8      118.31      192.82     54.51 o 
   4   8   8      289.60      316.24     86.70 o 
  -8   9   8     1083.81      678.76    463.77 o 
  -7   9   8       38.66       16.73     67.71 o 
  -6   9   8      826.78      621.95    106.30 o 
  -5   9   8      393.97      381.94     64.19 o 
  -4   9   8     1290.99     1360.81     75.17 o 
  -3   9   8      643.70      783.25     87.37 o 
  -2   9   8       11.38       76.58     41.67 o 
  -1   9   8       54.87       95.06     42.05 o 
   0   9   8     4344.50     4472.93    122.38 o 
   1   9   8       93.00      111.28     44.39 o 
   2   9   8       34.30      -30.74     37.17 o 
   3   9   8      130.68       50.51     49.05 o 
   4   9   8      922.43     1057.33    123.38 o 
  -8  10   8      101.43       92.82     73.05 o 
  -7  10   8        6.95       33.05     61.96 o 
  -6  10   8       86.22       46.03     68.43 o 
  -5  10   8      771.54     1003.10    161.18 o 
  -4  10   8       83.30       38.78     41.17 o 
  -3  10   8     2169.33     2298.29     92.50 o 
  -2  10   8      634.21      859.52     76.97 o 
  -1  10   8     1902.35     2033.32    139.29 o 
   0  10   8     1225.06     1238.24     61.78 o 
   1  10   8      747.02      961.60    105.02 o 
   2  10   8       11.45      -54.03     36.02 o 
   3  10   8      195.15      185.70     56.09 o 
   4  10   8      121.05      122.75     72.24 o 
  -8  11   8      255.21      102.14    158.29 o 
  -7  11   8     1277.83      821.17    583.40 o 
  -6  11   8      133.67      150.82     74.88 o 
  -5  11   8      122.85      122.70     50.61 o 
  -4  11   8     1465.03     1461.21     78.11 o 
  -3  11   8       64.53      149.95     47.71 o 
  -2  11   8      379.39      324.94     57.98 o 
  -1  11   8      903.20     1019.83     74.03 o 
   0  11   8     1667.09     1613.07     68.92 o 
   1  11   8      491.05      523.76     61.20 o 
   2  11   8      223.63      192.06     51.40 o 
   3  11   8        0.99      -67.00     44.67 o 
   4  11   8      109.09       88.46     71.00 o 
  -8  12   8      117.99       53.47     58.14 o 
  -7  12   8       30.01       -4.56     48.58 o 
  -6  12   8      700.59      452.54    261.29 o 
  -5  12   8       70.68      100.50     64.24 o 
  -4  12   8      193.09      229.35     53.38 o 
  -3  12   8     1257.92     1263.22     71.96 o 
  -2  12   8     2674.92     2721.78     98.28 o 
  -1  12   8        5.89      -23.29     35.07 o 
   0  12   8      116.49      237.18     45.64 o 
   1  12   8     1954.43     1755.37     77.07 o 
   2  12   8      816.19      959.53     83.98 o 
   3  12   8       83.00      111.72     64.83 o 
   4  12   8       25.17       28.75     64.07 o 
  -8  13   8      151.22       42.46     49.14 o 
  -7  13   8      765.32      222.98    183.22 o 
  -6  13   8      585.31      645.54    166.21 o 
  -5  13   8      808.73      615.25    143.42 o 
  -4  13   8     1098.43      991.78    119.41 o 
  -3  13   8     5203.53     4930.52    151.77 o 
  -2  13   8      244.80      282.38     91.74 o 
  -1  13   8      401.02      649.19     68.38 o 
   0  13   8       81.33      101.30     40.45 o 
   1  13   8      635.32      788.67    107.76 o 
   2  13   8      168.87      218.23     52.82 o 
   3  13   8     1255.89     1542.44    129.29 o 
   4  13   8        6.21       -8.94     71.19 o 
  -8  14   8        7.56      -13.09     50.52 o 
  -7  14   8        6.52        3.20     49.63 o 
  -6  14   8     2145.00     2071.90    210.55 o 
  -5  14   8      879.51      699.97    216.37 o 
  -4  14   8      136.29      213.06     54.63 o 
  -3  14   8      837.39     1081.25    113.74 o 
  -2  14   8     2364.73     2287.50     91.90 o 
  -1  14   8     1018.96     1028.89     64.53 o 
   0  14   8      500.80      649.70     63.95 o 
   1  14   8       48.00       26.10     40.73 o 
   2  14   8     1853.97     1784.15     84.01 o 
   3  14   8      193.38      183.33     68.55 o 
   4  14   8      124.86      129.99     72.63 o 
  -7  15   8      108.64       16.85     47.94 o 
  -6  15   8      452.41      319.82    269.33 o 
  -5  15   8     2417.94     2802.75    225.11 o 
  -4  15   8     2091.89     2029.50     97.30 o 
  -3  15   8     1404.21     1428.97     77.68 o 
  -2  15   8      794.23      866.30     79.64 o 
  -1  15   8      351.59      392.88     59.67 o 
   0  15   8     2388.24     2562.20     88.34 o 
   1  15   8        5.98       40.25     41.19 o 
   2  15   8      185.27      236.96     54.81 o 
   3  15   8      598.34      709.16    108.13 o 
  -7  16   8       44.54       27.18     45.84 o 
  -6  16   8      245.94      107.92    105.13 o 
  -5  16   8     1736.44     1686.57    178.64 o 
  -4  16   8       12.12      115.49     49.26 o 
  -3  16   8      490.27      661.90     76.83 o 
  -2  16   8       26.55       66.84     45.40 o 
  -1  16   8     1011.10     1084.72     75.00 o 
   0  16   8     1217.58     1406.59     72.53 o 
   1  16   8     1838.37     1875.15     82.11 o 
   2  16   8      103.19      139.47     60.50 o 
   3  16   8       63.93       20.58     58.43 o 
  -7  17   8       79.37       32.55     53.91 o 
  -6  17   8        2.47       33.07     56.75 o 
  -5  17   8       34.46      -12.70     51.68 o 
  -4  17   8     2528.81     2268.86    278.12 o 
  -3  17   8      216.48      189.95     54.80 o 
  -2  17   8      571.87      619.85     76.18 o 
  -1  17   8       21.88       33.59     41.34 o 
   0  17   8     1510.75     1662.50     75.36 o 
   1  17   8      761.80     1096.85     85.65 o 
   2  17   8       71.04      137.75     61.50 o 
   3  17   8        5.54       -8.90     56.03 o 
  -7  18   8       50.16       18.13     46.98 o 
  -6  18   8      576.48      223.46    244.78 o 
  -5  18   8        7.45        1.91     57.63 o 
  -4  18   8     1069.25      795.02    265.61 o 
  -3  18   8      130.20      151.01     53.90 o 
  -2  18   8      321.62      286.35     59.06 o 
  -1  18   8        1.13        8.73     40.92 o 
   0  18   8       16.70       35.98     39.84 o 
   1  18   8     2002.36     2100.36     88.20 o 
   2  18   8     1119.32     1496.14    124.74 o 
   3  18   8       84.62       35.50     58.54 o 
  -7  19   8      133.41       46.54     53.11 o 
  -6  19   8       33.87       24.84     57.01 o 
  -5  19   8      500.33      278.07    183.22 o 
  -4  19   8        2.53      -22.99     56.30 o 
  -3  19   8     1186.83     1350.82    126.69 o 
  -2  19   8      465.64      610.60     74.82 o 
  -1  19   8      800.32     1092.21     91.68 o 
   0  19   8        8.85      -22.15     37.56 o 
   1  19   8      491.40      698.91     78.54 o 
   2  19   8      385.25      580.96     93.51 o 
   3  19   8       90.32       25.82     63.45 o 
  -7  20   8       66.34      -24.80     53.51 o 
  -6  20   8     1067.90      348.81    361.65 o 
  -5  20   8      642.21      461.75    294.46 o 
  -4  20   8       17.77       -3.54     67.07 o 
  -3  20   8      659.07      653.69    109.22 o 
  -2  20   8     1749.91     1588.29     82.24 o 
  -1  20   8       59.67       27.04     46.61 o 
   0  20   8      290.59      268.13     54.82 o 
   1  20   8       27.39        2.51     52.67 o 
   2  20   8      747.55      914.59    106.87 o 
   3  20   8      292.85      231.23     76.54 o 
  -7  21   8      235.92       92.68     99.66 o 
  -6  21   8       20.36       38.84     53.56 o 
  -5  21   8      707.21      499.61    258.57 o 
  -4  21   8     1150.08      795.86    161.86 o 
  -3  21   8      613.89      557.98     95.05 o 
  -2  21   8      372.61      441.56     69.54 o 
  -1  21   8      890.80     1214.43    177.83 o 
   0  21   8      441.21      441.28     64.12 o 
   1  21   8       47.24       43.25     80.33 o 
   2  21   8        4.35        6.93     59.22 o 
   3  21   8     1595.75     1815.69    171.00 o 
  -6  22   8      210.65      115.70     69.22 o 
  -5  22   8      641.91      259.85    181.59 o 
  -4  22   8      452.82      427.88     92.64 o 
  -3  22   8      321.76      487.75    164.02 o 
  -2  22   8     1197.40     1266.68     84.00 o 
  -1  22   8      815.56     1171.52    134.04 o 
   0  22   8        4.19       -3.56     43.90 o 
   1  22   8      514.54      699.24     95.09 o 
   2  22   8       13.63       35.83     66.74 o 
  -6  23   8      230.46      111.34    122.14 o 
  -5  23   8       87.64       64.67     87.51 o 
  -4  23   8      457.99      347.51     93.01 o 
  -3  23   8       32.20       60.00     65.79 o 
  -2  23   8      200.39      240.98     66.46 o 
  -1  23   8      172.76      170.05     58.97 o 
   0  23   8      766.45      868.56     80.67 o 
   1  23   8       65.15       82.32     61.72 o 
   2  23   8      521.10      710.90    160.83 o 
  -6  24   8       77.70      -52.72     53.80 o 
  -5  24   8       55.75       -8.12     65.21 o 
  -4  24   8       35.63      -19.83     64.75 o 
  -3  24   8     1653.73     1364.38    149.53 o 
  -2  24   8      234.14      307.53     63.87 o 
  -1  24   8      181.42      213.41     63.50 o 
   0  24   8      106.67      127.00     63.58 o 
   1  24   8     1095.63     1187.80    117.44 o 
   2  24   8       82.68       54.42     67.28 o 
  -6  25   8       13.19      -29.88     56.80 o 
  -5  25   8      185.78       96.64     73.51 o 
  -4  25   8       26.02      -20.46     65.35 o 
  -3  25   8        0.94        9.03     65.51 o 
  -2  25   8     1077.06     1209.86    124.68 o 
  -1  25   8      809.26     1181.86    103.66 o 
   0  25   8      884.79     1098.48    112.93 o 
   1  25   8      252.05      210.72     78.96 o 
   2  25   8      211.53      221.67     93.71 o 
  -5  26   8       21.22       75.64     75.16 o 
  -4  26   8      263.96       77.23     70.93 o 
  -3  26   8       75.75      108.93     71.35 o 
  -2  26   8     2135.30     2077.03    275.67 o 
  -1  26   8      250.25      336.63     71.06 o 
   0  26   8       23.39       33.33    108.90 o 
   1  26   8       59.18       24.58     60.57 o 
  -5  27   8      172.23      121.67     75.99 o 
  -4  27   8        0.60      -96.25     64.17 o 
  -3  27   8      137.65      104.31     77.75 o 
  -2  27   8       16.11       78.95     73.26 o 
  -1  27   8     2026.56     2040.12    107.03 o 
   0  27   8      150.55       11.87     91.60 o 
   1  27   8      277.82      270.37     81.39 o 
  -5  28   8      252.24      267.85     96.22 o 
  -4  28   8      142.27       85.42     77.89 o 
  -3  28   8      523.25      656.02    109.36 o 
  -2  28   8      747.62      784.83    132.22 o 
  -1  28   8      454.31      751.43    165.78 o 
   0  28   8      202.07      274.67     90.71 o 
   1  28   8        1.54      -48.88     74.71 o 
  -4  29   8      482.78      408.27    101.59 o 
  -3  29   8      242.23      193.33     85.89 o 
  -2  29   8       23.71       48.18     71.39 o 
  -1  29   8       18.41       59.04    104.40 o 
   0  29   8     1098.86     1663.85    457.64 o 
  -4  30   8        1.62      -15.70     75.82 o 
  -3  30   8      329.26      502.24    103.30 o 
  -2  30   8       42.37      -43.36     67.95 o 
  -1  30   8       29.97      -67.46     88.50 o 
   0  30   8      268.34      177.41    129.71 o 
  -3  31   8        0.38      -91.34     70.20 o 
  -2  31   8       30.89       12.99     69.25 o 
  -1  31   8      114.30       57.64    108.32 o 
  -7   0   9      179.48      204.41    110.89 o 
  -5   0   9     3160.96     3417.92    200.26 o 
  -3   0   9      960.32     1161.66    151.45 o 
  -1   0   9     4000.29     3876.73    204.36 o 
   1   0   9       10.08       75.56     62.02 o 
   3   0   9     2569.90     2588.84    152.04 o 
  -8   1   9       48.60       26.05     75.22 o 
  -7   1   9      130.79      114.86     71.05 o 
  -6   1   9     2992.73     2913.48    135.36 o 
  -5   1   9      199.34      362.59     82.27 o 
  -4   1   9        0.04      -62.64     48.52 o 
  -3   1   9      427.93      653.21     86.24 o 
  -2   1   9     1818.22     1725.05     98.62 o 
  -1   1   9       31.21       49.08     50.99 o 
   0   1   9     2528.08     2717.38    172.94 o 
   1   1   9     1704.53     1757.59     78.60 o 
   2   1   9     1861.99     1727.56     82.87 o 
   3   1   9       68.66      175.34     54.98 o 
  -8   2   9      162.02      122.35     87.28 o 
  -7   2   9      336.50      604.31    102.21 o 
  -6   2   9      112.59      355.15     85.82 o 
  -5   2   9      905.98     1139.45     97.37 o 
  -4   2   9      690.91      763.23     94.09 o 
  -3   2   9     1114.63     1244.37    103.35 o 
  -2   2   9      906.44     1096.40     82.34 o 
  -1   2   9     1030.18     1208.28    112.16 o 
   0   2   9     2299.39     2433.96    119.67 o 
   1   2   9       31.63      106.66     44.88 o 
   2   2   9      324.65      459.70     65.94 o 
   3   2   9      720.92      969.11     90.44 o 
  -8   3   9       25.15      100.18     85.12 o 
  -7   3   9      129.22      155.14     64.69 o 
  -6   3   9        0.52       86.55     77.69 o 
  -5   3   9      582.23      971.90    108.97 o 
  -4   3   9        5.28       21.26     52.84 o 
  -3   3   9     2569.16     2489.21     98.57 o 
  -2   3   9      263.04      359.80     84.38 o 
  -1   3   9      116.99      303.10     69.53 o 
   0   3   9      383.12      629.43     92.96 o 
   1   3   9     4482.65     4506.09    122.19 o 
   2   3   9       17.32        1.28     40.81 o 
   3   3   9      120.34      227.28     60.66 o 
  -8   4   9      732.47      950.03    220.52 o 
  -7   4   9        0.32      -37.72     52.33 o 
  -6   4   9      186.04      200.90     80.46 o 
  -5   4   9      567.56      677.08    138.92 o 
  -4   4   9     2422.57     2328.23     99.64 o 
  -3   4   9      207.22      241.10     57.00 o 
  -2   4   9      700.16      854.80     77.87 o 
  -1   4   9      463.05      614.93     86.98 o 
   0   4   9     3388.35     3125.72    135.33 o 
   1   4   9      126.21      175.06     48.84 o 
   2   4   9      257.28      474.08     79.08 o 
   3   4   9      458.03      566.09     77.22 o 
  -8   5   9       14.49      -13.75     70.50 o 
  -7   5   9       17.16       -5.36     67.88 o 
  -6   5   9     1133.08     1094.98    215.31 o 
  -5   5   9       42.25      111.41     52.33 o 
  -4   5   9       21.09       27.93     45.67 o 
  -3   5   9     3371.25     3009.01    136.24 o 
  -2   5   9     2096.74     2016.19     88.08 o 
  -1   5   9      991.28     1291.43    118.06 o 
   0   5   9     1242.15     1245.65     91.42 o 
   1   5   9      159.59      199.13     51.03 o 
   2   5   9     1705.36     1680.67     83.19 o 
   3   5   9      109.56      163.07     63.20 o 
  -8   6   9      276.31      324.06     97.37 o 
  -7   6   9      793.05      587.05    105.89 o 
  -6   6   9       59.04       90.15     53.09 o 
  -5   6   9     1829.92     1720.63     90.49 o 
  -4   6   9        4.74      -32.95     42.17 o 
  -3   6   9     1165.05     1288.57     77.38 o 
  -2   6   9      136.65      280.79     56.65 o 
  -1   6   9     4750.64     4838.03    163.39 o 
   0   6   9      173.99      234.60     72.77 o 
   1   6   9       18.12        2.14     38.89 o 
   2   6   9       52.42      115.04     52.24 o 
   3   6   9     1143.60     1599.66    116.47 o 
  -8   7   9       19.29      169.01     88.79 o 
  -7   7   9      202.79      184.97     83.17 o 
  -6   7   9     1593.19     1371.51    191.86 o 
  -5   7   9      194.57      126.42     52.82 o 
  -4   7   9      952.68      920.75     87.22 o 
  -3   7   9      442.72      612.70    126.85 o 
  -2   7   9     7174.07     6877.98    160.14 o 
  -1   7   9        4.07       98.16     57.31 o 
   0   7   9      124.12      171.98     64.76 o 
   1   7   9      470.69      514.25     64.02 o 
   2   7   9      529.53      757.55     78.86 o 
   3   7   9        6.97       38.22     50.56 o 
  -8   8   9      518.18      277.51    118.95 o 
  -7   8   9      760.39      336.74     88.99 o 
  -6   8   9        4.55       27.82     48.21 o 
  -5   8   9      402.22      341.27    100.79 o 
  -4   8   9     1399.95     1405.08     98.09 o 
  -3   8   9      660.33      846.47     83.14 o 
  -2   8   9      377.76      748.52     80.18 o 
  -1   8   9     2189.44     2061.57    112.87 o 
   0   8   9     1483.12     1393.90     96.42 o 
   1   8   9        0.15      -52.08     37.02 o 
   2   8   9      176.08      215.42     56.88 o 
   3   8   9      535.82      691.25    125.23 o 
  -8   9   9       48.61       84.43     80.18 o 
  -7   9   9      159.94       85.32     70.98 o 
  -6   9   9       88.67       21.20     59.60 o 
  -5   9   9      227.73      327.55    129.24 o 
  -4   9   9      121.85      164.95     56.89 o 
  -3   9   9     4039.96     4180.51    129.15 o 
  -2   9   9      535.38      711.75     94.81 o 
  -1   9   9     2125.70     2065.47    110.58 o 
   0   9   9        1.67        0.17     51.24 o 
   1   9   9      733.69      820.74     75.94 o 
   2   9   9        0.44      -20.53     40.44 o 
   3   9   9       75.25       42.28     54.82 o 
  -8  10   9     1080.20      504.16    369.28 o 
  -7  10   9       92.76       23.46     54.50 o 
  -6  10   9       35.89       19.66     52.44 o 
  -5  10   9      109.51      119.97     51.59 o 
  -4  10   9      826.94      868.76    167.81 o 
  -3  10   9      195.70      304.71     61.67 o 
  -2  10   9      187.69      415.73     78.30 o 
  -1  10   9      451.40      632.23     92.05 o 
   0  10   9     1980.10     1929.08    217.60 o 
   1  10   9       42.87       31.91     38.32 o 
   2  10   9     1029.13     1073.89    107.26 o 
   3  10   9        6.72      -20.28     51.80 o 
  -7  11   9       36.16      -21.34     49.61 o 
  -6  11   9      522.13      189.38     66.96 o 
  -5  11   9      258.31      259.26     92.67 o 
  -4  11   9      262.92      219.58     57.80 o 
  -3  11   9     1889.95     1844.56     89.04 o 
  -2  11   9     1600.04     1678.90    101.80 o 
  -1  11   9      388.36      493.69     82.37 o 
   0  11   9       57.21       71.08     57.66 o 
   1  11   9     1382.49     1420.27     82.87 o 
   2  11   9      168.09      119.70     51.90 o 
   3  11   9       66.93      142.84     69.22 o 
  -7  12   9      826.03      279.87    228.70 o 
  -6  12   9       18.50      -19.66     78.47 o 
  -5  12   9      361.55      293.37     90.44 o 
  -4  12   9       62.36        3.59     44.71 o 
  -3  12   9      760.45      893.08    129.92 o 
  -2  12   9      492.27      799.65    101.54 o 
  -1  12   9     2049.81     2040.63    112.20 o 
   0  12   9      274.00      212.75     73.53 o 
   1  12   9        6.27       50.24     44.91 o 
   2  12   9      145.84      178.70     56.33 o 
   3  12   9     1784.52     1963.38    119.93 o 
  -7  13   9        0.03      -11.67     46.61 o 
  -6  13   9     1622.63     1617.77    197.28 o 
  -5  13   9        0.06       -4.18     54.58 o 
  -4  13   9      123.42      143.98     51.96 o 
  -3  13   9       59.45       39.01     49.25 o 
  -2  13   9     2962.76     3018.28    167.27 o 
  -1  13   9      493.37      739.13     98.79 o 
   0  13   9      608.95      799.75    104.44 o 
   1  13   9      108.82       66.71     45.86 o 
   2  13   9      533.33      616.78    119.47 o 
   3  13   9       42.31       95.97     67.71 o 
  -7  14   9       98.26       -6.95     44.39 o 
  -6  14   9       15.70       24.95     44.71 o 
  -5  14   9      777.19      346.53    273.27 o 
  -4  14   9      118.33      139.09     50.29 o 
  -3  14   9      287.82      307.96    117.24 o 
  -2  14   9       66.17      136.02     65.51 o 
  -1  14   9     1416.82     1435.84     98.19 o 
   0  14   9      316.44      358.76     83.99 o 
   1  14   9      229.48      252.78     54.15 o 
   2  14   9      342.94      394.02     67.97 o 
   3  14   9      249.42      201.08     74.01 o 
  -7  15   9      137.80       30.12     54.33 o 
  -6  15   9      455.14      221.85    111.91 o 
  -5  15   9      870.05      500.16    299.20 o 
  -4  15   9      391.22      297.23     62.93 o 
  -3  15   9     1279.94     1190.37     80.94 o 
  -2  15   9      117.70      136.93     90.55 o 
  -1  15   9       23.85      140.89     65.53 o 
   0  15   9      512.60      732.07    103.18 o 
   1  15   9     1639.11     1778.24     95.67 o 
   2  15   9      603.26      533.64     87.14 o 
   3  15   9        2.88        8.91     62.36 o 
  -7  16   9       18.15      -43.05     37.59 o 
  -6  16   9       35.74      -45.62     85.55 o 
  -5  16   9       50.12       64.06     59.46 o 
  -4  16   9     2091.45     1941.00    113.36 o 
  -3  16   9       91.84        1.07     47.46 o 
  -2  16   9      286.28      354.26     83.04 o 
  -1  16   9      210.81      308.04     82.39 o 
   0  16   9     2537.00     2557.01    131.06 o 
   1  16   9        0.54       66.84     50.09 o 
   2  16   9        5.51       34.90     60.21 o 
  -7  17   9      154.49       49.26     50.30 o 
  -6  17   9      107.77       43.84     54.68 o 
  -5  17   9      509.85      227.08    111.44 o 
  -4  17   9        1.52       -8.93     55.31 o 
  -3  17   9      255.16      226.19     75.38 o 
  -2  17   9       81.88       35.78     73.10 o 
  -1  17   9       14.46       49.35     56.68 o 
   0  17   9      397.22      672.56     98.79 o 
   1  17   9     2688.27     2942.30    168.80 o 
   2  17   9      421.68      380.81    117.88 o 
  -7  18   9       41.77       51.47     59.04 o 
  -6  18   9       28.42       40.60     49.19 o 
  -5  18   9      726.96      369.43    211.66 o 
  -4  18   9      510.75      326.78    101.18 o 
  -3  18   9      553.90      689.00     83.15 o 
  -2  18   9       72.16       54.04     67.35 o 
  -1  18   9     1408.08     1490.22    309.31 o 
   0  18   9      570.17      659.24    108.20 o 
   1  18   9      295.74      449.70     92.21 o 
   2  18   9      198.59      274.89     76.12 o 
  -6  19   9      943.08      480.78    476.08 o 
  -5  19   9      223.60      159.93    149.26 o 
  -4  19   9      142.55       76.97     62.69 o 
  -3  19   9      309.35      205.30     58.63 o 
  -2  19   9      685.66      872.01    116.12 o 
  -1  19   9      337.18      265.71     80.93 o 
   0  19   9      922.67     1189.81    264.50 o 
   1  19   9       55.07        5.30     68.67 o 
   2  19   9     1461.50     1573.80    192.15 o 
  -6  20   9       81.90      -10.81     45.73 o 
  -5  20   9      811.27      342.18    276.98 o 
  -4  20   9      418.18      418.91    168.26 o 
  -3  20   9      630.84      610.92    100.43 o 
  -2  20   9      250.74      354.13     86.81 o 
  -1  20   9      411.99      424.74     90.78 o 
   0  20   9       68.01      106.32     76.70 o 
   1  20   9        1.26       42.93     72.20 o 
   2  20   9       12.80        1.65     64.00 o 
  -6  21   9      299.37       91.80     76.46 o 
  -5  21   9      379.72      178.24     91.01 o 
  -4  21   9        2.16      -72.49     62.45 o 
  -3  21   9        2.10      -14.38     55.50 o 
  -2  21   9      763.01     1102.59    210.14 o 
  -1  21   9        0.23      -46.02     62.01 o 
   0  21   9       17.48      -32.17     60.68 o 
   1  21   9      889.82      826.35    208.10 o 
  -6  22   9        4.29      -10.65     49.97 o 
  -5  22   9        1.64       -2.99     61.72 o 
  -4  22   9     1300.32     1111.27    350.49 o 
  -3  22   9       85.01      108.90     68.52 o 
  -2  22   9        4.16      103.78     70.67 o 
  -1  22   9        9.93      -68.83     61.97 o 
   0  22   9      395.28      435.17     96.98 o 
   1  22   9        7.43        1.70     77.89 o 
  -5  23   9      347.75      178.00    125.88 o 
  -4  23   9        5.54       49.92     70.50 o 
  -3  23   9      612.14      700.47    104.72 o 
  -2  23   9        0.86        7.23     68.95 o 
  -1  23   9      701.60      979.30    299.46 o 
   0  23   9      143.11       56.99    125.21 o 
   1  23   9       67.86      -19.03     92.42 o 
  -5  24   9       83.21      -24.84     62.36 o 
  -4  24   9      130.05       20.84     71.22 o 
  -3  24   9      118.84      187.74     72.82 o 
  -2  24   9      177.26      175.41     84.52 o 
  -1  24   9      219.53      271.47     93.47 o 
   0  24   9      377.38      682.51    185.88 o 
   1  24   9       33.33      -35.16     76.35 o 
  -5  25   9       12.94      -96.61     79.76 o 
  -4  25   9       15.34      -17.33     67.91 o 
  -3  25   9      721.61      639.41    168.38 o 
  -2  25   9     1218.91     1388.63    195.94 o 
  -1  25   9       51.26       -6.71     69.98 o 
   0  25   9       32.81       66.46    133.45 o 
  -4  26   9       34.44       17.04     74.00 o 
  -3  26   9      109.17       93.00     73.42 o 
  -2  26   9      198.17      347.63    133.98 o 
  -1  26   9      568.79      739.95    118.92 o 
   0  26   9      277.10      359.67    148.41 o 
  -4  27   9       62.90       20.38     81.97 o 
  -3  27   9      104.37       27.57     75.43 o 
  -2  27   9      842.38      913.52    176.59 o 
  -1  27   9      396.94      382.06    163.20 o 
  -3  28   9       47.42       88.44    100.39 o 
  -2  28   9       32.07      -99.43    106.33 o 
  -6   0  10      883.48     1047.50    175.83 o 
  -4   0  10       26.13      -39.69     71.20 o 
  -2   0  10       36.69       90.25     86.10 o 
   0   0  10     3361.93     3099.70    202.60 o 
   2   0  10      443.38      519.48    146.72 o 
  -7   1  10       15.44      -59.45     64.80 o 
  -6   1  10      557.02      711.59    111.91 o 
  -5   1  10     1094.53     1334.35    128.81 o 
  -4   1  10       37.77      -70.55     47.03 o 
  -3   1  10        5.96      -58.20     49.31 o 
  -2   1  10      432.88      459.94     85.30 o 
  -1   1  10      685.38      582.14     91.43 o 
   0   1  10      141.40      120.49    140.35 o 
   1   1  10       26.55      174.11     74.68 o 
   2   1  10      223.86      397.46     92.16 o 
  -7   2  10      120.99       70.50     61.03 o 
  -6   2  10      856.05     1344.57    162.71 o 
  -5   2  10       23.32      -37.28     56.43 o 
  -4   2  10       39.19       26.23     58.07 o 
  -3   2  10      228.40      188.75     75.30 o 
  -2   2  10      213.30      268.61     69.85 o 
  -1   2  10      859.26     1019.67    112.80 o 
   0   2  10      293.46      298.06     74.39 o 
   1   2  10     2560.90     2399.89    134.49 o 
   2   2  10       33.98      121.06    112.87 o 
  -7   3  10      122.20      119.37     66.82 o 
  -6   3  10      211.88      366.34    105.31 o 
  -5   3  10        5.38       -7.03     57.79 o 
  -4   3  10      953.17      851.85    104.30 o 
  -3   3  10      551.44      578.39     74.52 o 
  -2   3  10     1811.20     1531.68     98.31 o 
  -1   3  10       31.99       22.48     56.72 o 
   0   3  10      594.92      670.56     99.23 o 
   1   3  10       74.67      199.05     77.22 o 
   2   3  10      864.39     1231.97    139.59 o 
  -7   4  10      530.11      502.09    156.15 o 
  -6   4  10       78.92      187.68     80.31 o 
  -5   4  10       56.88       78.38     56.20 o 
  -4   4  10        1.71       -2.06     46.02 o 
  -3   4  10     2706.72     2483.37    103.57 o 
  -2   4  10       15.91      160.36     66.66 o 
  -1   4  10        4.41      -30.16     48.05 o 
   0   4  10     1489.40     1396.45    100.75 o 
   1   4  10     1118.33     1616.48    209.21 o 
   2   4  10      192.07      191.88     80.40 o 
  -7   5  10        7.11      -46.09     60.13 o 
  -6   5  10        0.19       77.45     54.96 o 
  -5   5  10      311.40      262.44     61.61 o 
  -4   5  10      443.46      395.68    110.01 o 
  -3   5  10        3.89       42.93     46.45 o 
  -2   5  10      769.34      828.45    101.90 o 
  -1   5  10     1424.92     1345.43    123.34 o 
   0   5  10      187.72      206.15     72.93 o 
   1   5  10        0.03        2.13     75.84 o 
   2   5  10      285.06      307.79     77.57 o 
  -7   6  10       56.37        4.84     63.89 o 
  -6   6  10      856.80      604.05    179.74 o 
  -5   6  10      169.40      101.12     55.71 o 
  -4   6  10      363.85      272.56     63.46 o 
  -3   6  10      657.77      754.99    222.08 o 
  -2   6  10      919.63      971.00    111.29 o 
  -1   6  10      647.03      813.46    102.75 o 
   0   6  10       90.83      120.75     68.90 o 
   1   6  10       23.54       29.90     74.03 o 
   2   6  10        7.28      -26.54     58.68 o 
  -7   7  10       51.17      -57.05     56.42 o 
  -6   7  10       20.77       -9.04     47.43 o 
  -5   7  10      738.60      700.68    224.16 o 
  -4   7  10      112.69      119.97     52.33 o 
  -3   7  10      287.60      341.88     91.33 o 
  -2   7  10      158.22      337.54     79.15 o 
  -1   7  10     1256.51     1228.59    103.34 o 
   0   7  10       31.28       56.60     58.79 o 
   1   7  10      202.56      291.19     84.99 o 
   2   7  10       63.07       11.51     57.63 o 
  -7   8  10      134.63       34.90     59.61 o 
  -6   8  10      245.54      143.21     60.71 o 
  -5   8  10        1.05      -33.90     52.49 o 
  -4   8  10      692.40      692.07    139.63 o 
  -3   8  10      904.40     1050.09    166.87 o 
  -2   8  10     1459.94     1499.79     98.46 o 
  -1   8  10       53.58       13.00     58.84 o 
   0   8  10        0.59       -7.61     54.40 o 
   1   8  10       26.28       61.54     64.62 o 
   2   8  10        0.31        2.51     60.09 o 
  -7   9  10       43.33      -25.18     48.72 o 
  -6   9  10       66.52       29.79     55.93 o 
  -5   9  10      289.59      185.11     60.58 o 
  -4   9  10      476.85      400.24     69.13 o 
  -3   9  10      103.98      177.93     55.55 o 
  -2   9  10      736.26      939.51    215.08 o 
  -1   9  10      106.69      130.76     99.49 o 
   0   9  10       57.25       97.13     65.98 o 
   1   9  10        4.31       34.13     64.07 o 
   2   9  10      867.52      805.09    146.64 o 
  -7  10  10       76.82       22.43     45.64 o 
  -6  10  10      260.58      115.75     77.83 o 
  -5  10  10       63.93       60.14     54.20 o 
  -4  10  10      337.01      235.72     96.67 o 
  -3  10  10     2067.19     1931.42     93.81 o 
  -2  10  10        6.06       56.42     84.41 o 
  -1  10  10      222.83      260.84     77.59 o 
   0  10  10       77.28       74.30     72.88 o 
   1  10  10      656.81      817.92    112.73 o 
   2  10  10      188.09      169.56     94.30 o 
  -7  11  10       27.66       -4.64     41.06 o 
  -6  11  10       23.52        5.96     44.11 o 
  -5  11  10        4.44       24.25     44.43 o 
  -4  11  10      406.26      337.32     77.96 o 
  -3  11  10        3.30       23.32     63.32 o 
  -2  11  10     1014.76     1137.20    248.69 o 
  -1  11  10      158.36      150.96     92.91 o 
   0  11  10      944.02     1253.45    130.20 o 
   1  11  10      307.91      411.91     98.05 o 
   2  11  10      382.90      522.16     88.04 o 
  -7  12  10      152.80       34.12     70.47 o 
  -6  12  10      155.12       60.05     49.06 o 
  -5  12  10      683.15      586.73    217.56 o 
  -4  12  10      884.43      879.18    152.62 o 
  -3  12  10      118.38      111.66     66.65 o 
  -2  12  10      610.80      727.44    100.26 o 
  -1  12  10       67.50      101.44     69.98 o 
   0  12  10      262.51      372.57     86.56 o 
   1  12  10      682.19      534.77    131.46 o 
   2  12  10        7.39      -15.19     56.91 o 
  -7  13  10        2.56      -31.43     46.12 o 
  -6  13  10        4.33      -10.52     47.73 o 
  -5  13  10      693.93      205.28    117.52 o 
  -4  13  10      134.10      166.85     57.53 o 
  -3  13  10       69.80       47.58     62.99 o 
  -2  13  10        0.14       50.81     62.36 o 
  -1  13  10     1296.80     1336.11    202.98 o 
   0  13  10      423.28      575.67     98.20 o 
   1  13  10       27.76       55.12     72.29 o 
   2  13  10      181.10      161.20     67.91 o 
  -6  14  10     1343.17      437.06    414.91 o 
  -5  14  10      219.45       98.40     55.25 o 
  -4  14  10       91.06       59.94     49.92 o 
  -3  14  10      233.61      312.90    140.67 o 
  -2  14  10      380.89      480.36     88.92 o 
  -1  14  10        0.19      -40.74     61.93 o 
   0  14  10     1230.28     1428.89    225.92 o 
   1  14  10       29.88       20.34     68.36 o 
  -6  15  10       62.53       28.14     51.35 o 
  -5  15  10     1135.20      461.29    366.74 o 
  -4  15  10      501.91      479.01    161.91 o 
  -3  15  10      362.32      380.97     91.24 o 
  -2  15  10      720.01      869.85    114.02 o 
  -1  15  10      733.13      914.01    246.94 o 
   0  15  10      131.64      164.20     79.61 o 
   1  15  10       99.58       40.49     75.12 o 
  -6  16  10      600.57      172.85    122.72 o 
  -5  16  10      723.85      262.45    219.11 o 
  -4  16  10      285.54      368.66     70.70 o 
  -3  16  10      782.53      889.43    408.77 o 
  -2  16  10       80.64      116.43     71.18 o 
  -1  16  10      166.53      276.72     89.50 o 
   0  16  10       35.15      112.58     76.04 o 
   1  16  10     2138.65     1997.89    129.18 o 
  -6  17  10       25.84       31.39     51.03 o 
  -5  17  10        8.63       43.85     58.24 o 
  -4  17  10      745.50      444.96     89.10 o 
  -3  17  10        0.62        9.90     64.26 o 
  -2  17  10      307.68      246.14     81.13 o 
  -1  17  10       39.48       67.51     66.01 o 
   0  17  10     1272.20     1479.29    232.44 o 
   1  17  10        3.60       76.90     83.38 o 
  -6  18  10      325.68       80.25    138.92 o 
  -5  18  10      221.09      129.56     56.69 o 
  -4  18  10       49.14       47.56     66.60 o 
  -3  18  10      301.54      270.55     83.88 o 
  -2  18  10       34.52       58.73     70.97 o 
  -1  18  10       44.18      -13.26     62.98 o 
   0  18  10     1013.88     1178.82    189.27 o 
   1  18  10      320.92      489.79    160.63 o 
  -6  19  10       11.44        0.06     47.43 o 
  -5  19  10      563.95      228.57    165.45 o 
  -4  19  10      145.11       68.48     70.67 o 
  -3  19  10       74.96       12.38     65.48 o 
  -2  19  10       24.07      -21.92     59.94 o 
  -1  19  10      988.81     1101.17    154.79 o 
   0  19  10      340.75      545.50    110.23 o 
   1  19  10        5.62       31.57    122.87 o 
  -5  20  10      229.13      131.96     93.96 o 
  -4  20  10       47.64       74.57     65.75 o 
  -3  20  10      223.05      185.48     96.86 o 
  -2  20  10      533.55      906.75    247.06 o 
  -1  20  10      461.85      604.93    164.17 o 
   0  20  10      219.65      297.03     93.64 o 
  -5  21  10      520.66      233.94    133.66 o 
  -4  21  10       21.45       47.92     69.43 o 
  -3  21  10      516.01      472.43    135.79 o 
  -2  21  10       59.00      112.79     77.60 o 
  -1  21  10      302.35      228.27     86.66 o 
   0  21  10      115.42      221.45     93.27 o 
  -5  22  10        6.34      -22.64     50.68 o 
  -4  22  10      159.46      167.40     78.45 o 
  -3  22  10      459.85      485.17    147.19 o 
  -2  22  10     1395.26     1663.00    137.92 o 
  -1  22  10        6.60      -65.51    126.99 o 
   0  22  10       12.36       94.11    132.11 o 
  -4  23  10     1168.83      865.06    491.89 o 
  -3  23  10       37.88       17.07    112.58 o 
  -2  23  10       32.03      170.54     85.26 o 
  -1  23  10       30.58       45.75     76.40 o 
  -4  24  10      184.64      234.10     88.15 o 
  -3  24  10     1506.33     1618.71    175.07 o 
  -2  24  10      219.53      420.17    152.45 o 
  -1  24  10      584.28      938.00    357.94 o 
  -3  25  10      113.22      319.04    133.63 o 
  -2  25  10       93.80      301.80    135.15 o 
  -7   0  11      399.48      505.98    160.11 o 
  -5   0  11      622.38      693.79    143.86 o 
  -3   0  11        0.04       26.83     82.60 o 
  -1   0  11      450.41      407.66    115.86 o 
   1   0  11       15.75       17.13     89.84 o 
  -7   1  11        2.74      -22.80     58.11 o 
  -6   1  11      549.87      606.67    118.14 o 
  -5   1  11      118.38      147.78     76.24 o 
  -4   1  11       23.51      -62.19     52.96 o 
  -3   1  11        3.14      -38.64     51.24 o 
  -2   1  11       87.68       29.20     49.77 o 
  -1   1  11       60.80       -9.34     57.29 o 
   0   1  11      428.02      463.67     94.63 o 
   1   1  11      175.72      198.70    140.73 o 
  -7   2  11        4.42      -61.06     58.90 o 
  -6   2  11       39.39        3.80     62.22 o 
  -5   2  11       93.43       63.66     57.16 o 
  -4   2  11      147.60       67.14     54.92 o 
  -3   2  11        5.65       20.96     58.23 o 
  -2   2  11       98.32      117.91     95.63 o 
  -1   2  11       35.12      -81.93     54.62 o 
   0   2  11      552.54      542.41     96.60 o 
   1   2  11      122.94       90.27     76.26 o 
  -7   3  11      178.16       85.37     65.46 o 
  -6   3  11       10.74      -23.73     69.77 o 
  -5   3  11      240.99      293.02    106.64 o 
  -4   3  11      268.41      267.33     66.68 o 
  -3   3  11      205.49      114.25     66.30 o 
  -2   3  11        1.08       67.74     62.55 o 
  -1   3  11      162.48      124.57     66.20 o 
   0   3  11      129.48       89.61     79.56 o 
   1   3  11      385.04      365.46    128.89 o 
  -7   4  11        1.11      -37.87     57.17 o 
  -6   4  11       99.72       94.30     78.14 o 
  -5   4  11       79.81        8.62     53.97 o 
  -4   4  11      242.79      203.85     63.81 o 
  -3   4  11        0.69      -34.76     49.00 o 
  -2   4  11      366.72      225.78     75.67 o 
  -1   4  11        0.22      -63.29     51.56 o 
   0   4  11       66.86      132.38     77.42 o 
   1   4  11        0.09      -35.12     57.20 o 
  -7   5  11        9.51      -90.49     69.78 o 
  -6   5  11      389.21      306.34     75.85 o 
  -5   5  11      218.53      141.40     63.36 o 
  -4   5  11        0.24      -37.60     48.59 o 
  -3   5  11      889.29      719.98    238.49 o 
  -2   5  11        5.74        2.36     56.98 o 
  -1   5  11       14.69       -1.39     55.37 o 
   0   5  11      434.40      369.09     90.27 o 
   1   5  11       47.64       13.50     67.39 o 
  -6   6  11        1.84      -77.85     51.90 o 
  -5   6  11      349.57      184.68     67.57 o 
  -4   6  11       89.93       32.55     51.60 o 
  -3   6  11       50.78       36.46     54.79 o 
  -2   6  11      256.38      169.47     71.52 o 
  -1   6  11      280.07      322.70     82.42 o 
   0   6  11       35.34       16.91     61.26 o 
   1   6  11        0.66      -56.94     93.88 o 
  -6   7  11        8.46      -53.03     51.63 o 
  -5   7  11      198.99      147.75     59.14 o 
  -4   7  11      746.88      681.81    141.17 o 
  -3   7  11      228.47      189.59     67.96 o 
  -2   7  11      746.05      638.75    188.48 o 
  -1   7  11      331.63      296.85     80.81 o 
   0   7  11      181.64       91.54    137.92 o 
   1   7  11       66.07       84.45     78.40 o 
  -6   8  11       12.33       25.85     58.51 o 
  -5   8  11      368.51      400.51    115.56 o 
  -4   8  11       98.38      101.01     55.99 o 
  -3   8  11        0.07      -15.78     52.21 o 
  -2   8  11       83.34       28.62     60.53 o 
  -1   8  11      473.90      476.70     89.49 o 
   0   8  11       26.79        1.06     63.90 o 
   1   8  11       81.58       70.71     80.89 o 
  -6   9  11      153.98        3.03    104.75 o 
  -5   9  11      187.02      163.21     63.43 o 
  -4   9  11      221.18      182.94     75.53 o 
  -3   9  11      560.53      521.55    178.34 o 
  -2   9  11      310.42      166.64     75.53 o 
  -1   9  11      331.23      197.00     82.27 o 
   0   9  11      121.89      114.29     75.65 o 
   1   9  11      170.67      110.62     76.52 o 
  -6  10  11        5.94      -16.66     74.01 o 
  -5  10  11      120.39      113.02     58.87 o 
  -4  10  11      461.48      428.89    132.43 o 
  -3  10  11        1.67      -32.16     56.95 o 
  -2  10  11      199.27      227.94     74.80 o 
  -1  10  11      133.41      100.62     70.85 o 
   0  10  11       57.81       32.82     67.66 o 
   1  10  11        5.09      -88.92     68.88 o 
  -6  11  11       42.43       49.65     67.59 o 
  -5  11  11        3.11        6.35     52.24 o 
  -4  11  11      226.51      181.04     70.47 o 
  -3  11  11      904.95      776.46    115.68 o 
  -2  11  11      353.58      291.54    136.40 o 
  -1  11  11        3.07       42.20    113.66 o 
   0  11  11        9.01      -48.57     64.65 o 
  -6  12  11      285.61      147.75     71.40 o 
  -5  12  11      116.21       79.84     54.90 o 
  -4  12  11      306.93      282.60    146.95 o 
  -3  12  11       20.26      -15.04     56.09 o 
  -2  12  11      367.39      298.41     85.60 o 
  -1  12  11       62.83       76.69     70.22 o 
   0  12  11      226.39      227.30     87.69 o 
  -6  13  11      518.55      146.39     93.20 o 
  -5  13  11      143.13      121.83     96.35 o 
  -4  13  11       82.79       40.34     61.95 o 
  -3  13  11       17.63       21.51     61.55 o 
  -2  13  11      285.57      229.64     79.80 o 
  -1  13  11      413.76      451.01     97.18 o 
   0  13  11      284.07      403.69     99.33 o 
  -5  14  11      694.67      386.37     87.37 o 
  -4  14  11       20.04       74.82     64.85 o 
  -3  14  11       10.47      -21.87     63.88 o 
  -2  14  11       78.16       82.37    120.09 o 
  -1  14  11      929.21     1134.74    225.37 o 
   0  14  11       20.77       35.68     70.96 o 
  -5  15  11       50.28       34.15    107.67 o 
  -4  15  11       14.57       -0.65     62.86 o 
  -3  15  11      193.22      161.84    101.18 o 
  -2  15  11        0.78       38.86     71.44 o 
  -1  15  11       25.54       -6.68     75.03 o 
   0  15  11      923.16      983.37    195.00 o 
  -5  16  11      425.39      273.15    246.06 o 
  -4  16  11      382.70      353.66    173.17 o 
  -3  16  11       17.06        3.57     64.56 o 
  -2  16  11      553.42      547.07    155.20 o 
  -1  16  11      414.35      327.45    183.69 o 
  -5  17  11      293.07      171.15    119.07 o 
  -4  17  11      117.56      149.30     72.87 o 
  -3  17  11      156.62      131.63     86.63 o 
  -2  17  11        4.94      -14.25     70.13 o 
  -1  17  11      301.65      349.20     96.31 o 
  -4  18  11      276.05      129.77     81.72 o 
  -3  18  11        1.24       44.75     70.72 o 
  -2  18  11      364.31      487.77    107.09 o 
  -1  18  11       66.97        0.91     75.79 o 
  -4  19  11       62.11       42.09     85.05 o 
  -3  19  11     1557.49     1646.42    135.55 o 
  -2  19  11        5.22       45.92     76.08 o 
  -3  20  11       77.64      133.03     95.40 o 
  -2  20  11      213.59      314.12     99.29 o 
  -4   0  12        0.38       57.11     99.78 o 
  -2   0  12       96.79      176.47    104.87 o 
  -5   1  12      477.50      546.04     83.53 o 
  -4   1  12      160.62      111.40     77.61 o 
  -3   1  12       25.10       32.16     62.02 o 
  -2   1  12      586.71      381.68     89.61 o 
  -1   1  12     1149.49      758.67    106.44 o 
  -5   2  12      262.79      287.58     74.34 o 
  -4   2  12        0.85      -55.43     60.71 o 
  -3   2  12      351.45      241.06     76.49 o 
  -2   2  12      212.52      160.96     70.76 o 
  -1   2  12        0.09       95.86     67.79 o 
  -5   3  12        0.06      -58.56     56.69 o 
  -4   3  12      212.45      146.72     67.56 o 
  -3   3  12       26.33       31.61     65.84 o 
  -2   3  12      194.20      243.83     73.48 o 
  -1   3  12      541.08      354.76     84.08 o 
  -5   4  12        1.34       27.05     57.59 o 
  -4   4  12       81.45       33.11     62.48 o 
  -3   4  12      769.70      651.03    102.20 o 
  -2   4  12       11.55      -22.68     60.39 o 
  -1   4  12        7.14      -28.87     61.46 o 
  -5   5  12      144.29      140.00     63.20 o 
  -4   5  12      220.52      212.55     70.07 o 
  -3   5  12      140.44      166.43     72.89 o 
  -2   5  12        4.72        9.42     59.49 o 
  -1   5  12       57.65       35.06     66.25 o 
  -5   6  12      277.56      254.19     64.21 o 
  -4   6  12       63.03      -16.41     89.08 o 
  -3   6  12      230.48      285.47     91.07 o 
  -2   6  12      757.26      479.95     94.06 o 
  -1   6  12        0.49       -0.50     67.68 o 
  -5   7  12      731.78      590.42    200.96 o 
  -4   7  12        7.00       -8.12     53.85 o 
  -3   7  12      181.34      207.11     77.78 o 
  -2   7  12      174.31       84.95     91.98 o 
  -1   7  12      120.44       55.33     76.03 o 
  -5   8  12        0.35       -9.15     67.95 o 
  -4   8  12      687.96      611.32    352.21 o 
  -3   8  12      316.09      323.38    162.44 o 
  -2   8  12      646.95      666.77    214.09 o 
  -1   8  12        0.64       19.32     67.33 o 
  -5   9  12      308.79      169.76     70.34 o 
  -4   9  12      857.84      672.56    229.11 o 
  -3   9  12       22.92       27.11     60.69 o 
  -2   9  12       84.58       76.24     68.04 o 
  -1   9  12       99.42       59.23     72.15 o 
  -4  10  12        6.07       58.55     82.24 o 
  -3  10  12     1408.04     1102.69    496.48 o 
  -2  10  12      117.31      118.03     79.55 o 
  -4  11  12      182.12       79.95     61.72 o 
  -3  11  12      135.66      160.90     76.06 o 
  -2  11  12      332.13      447.73     98.62 o 
  -4  12  12      219.32      105.54    154.82 o 
  -3  12  12       28.73        4.55     67.06 o 
  -2  12  12     1046.19     1078.13    280.96 o 
  -3  13  12        0.02       63.18     69.59 o 
                                                 
